# Supplementary material for: Leveraging public AI tools to explore systems biology resources in mathematical modeling
Source: NPJ Syst Biol Appl. 2025 Feb 4;11:15. doi: 10.1038/s41540-025-00496-z (PMC11799200; doi:10.1038/s41540-025-00496-z)
Supplement: Supplementary file 1 — Supplemental material [file 41540_2025_496_MOESM1_ESM.zip]

Archive with 36 entries (35 files):
- Supplemental Material/
- __MACOSX/._Supplemental Material
- Supplemental Material/Suppl7_model1.vcml
- __MACOSX/Supplemental Material/._Suppl7_model1.vcml
- Supplemental Material/Suppl5_Blinov_egfr.bngl
- __MACOSX/Supplemental Material/._Suppl5_Blinov_egfr.bngl
- Supplemental Material/suppl13_model1_simplified.xml
- __MACOSX/Supplemental Material/._suppl13_model1_simplified.xml
- Supplemental Material/Supplemental material.docx
- __MACOSX/Supplemental Material/._Supplemental material.docx
- Supplemental Material/Suppl9_model2.vcml
- __MACOSX/Supplemental Material/._Suppl9_model2.vcml
- Supplemental Material/.DS_Store
- __MACOSX/Supplemental Material/._.DS_Store
- Supplemental Material/suppl15_model3_simplified.txt
- __MACOSX/Supplemental Material/._suppl15_model3_simplified.txt
- Supplemental Material/Suppl8_model1.xml
- __MACOSX/Supplemental Material/._Suppl8_model1.xml
- Supplemental Material/Suppl2_R-HSA-177922_level3.owl
- __MACOSX/Supplemental Material/._Suppl2_R-HSA-177922_level3.owl
- Supplemental Material/Suppl11_model3.vcml
- __MACOSX/Supplemental Material/._Suppl11_model3.vcml
- Supplemental Material/Suppl1_Model S1  Land_plant_without_PCCM.vcml
- __MACOSX/Supplemental Material/._Suppl1_Model S1  Land_plant_without_PCCM.vcml
- Supplemental Material/Suppl10_model2.xml
- __MACOSX/Supplemental Material/._Suppl10_model2.xml
- Supplemental Material/Suppl4_R-HSA-177922.sbgn
- __MACOSX/Supplemental Material/._Suppl4_R-HSA-177922.sbgn
- Supplemental Material/Suppl6_Aging_Phenotypes.vcml
- __MACOSX/Supplemental Material/._Suppl6_Aging_Phenotypes.vcml
- Supplemental Material/Suppl3_NML2_SimpleMorphology.nml
- __MACOSX/Supplemental Material/._Suppl3_NML2_SimpleMorphology.nml
- Supplemental Material/Suppl14_model2_simplified.txt
- __MACOSX/Supplemental Material/._Suppl14_model2_simplified.txt
- Supplemental Material/Suppl12_model3.xml
- __MACOSX/Supplemental Material/._Suppl12_model3.xml
