# Supplementary material for: Leveraging public AI tools to explore systems biology resources in mathematical modeling
Source: NPJ Syst Biol Appl. 2025 Feb 4;11:15. doi: 10.1038/s41540-025-00496-z (PMC11799200; doi:10.1038/s41540-025-00496-z)
Supplement: Supplementary file 1 — Supplemental material [file 41540_2025_496_MOESM1_ESM.zip › Supplemental Material/Suppl7_model1.vcml]

<?xml version="1.0" encoding="UTF-8"?>
<!--This biomodel was generated in VCML Version Rel_Version_7.5.0_build_42-->
<vcml xmlns="http://sourceforge.net/projects/vcell/vcml" Version="Rel_Version_7.5.0_build_42">
  <BioModel Name="BioModel1">
    <Model Name="model">
      <Compound Name="s0" />
      <Compound Name="s1" />
      <Compound Name="s3" />
      <Compound Name="s4" />
      <Feature Name="extracellular" />
      <Membrane MembraneVoltage="Voltage_membrane" Name="membrane" />
      <LocalizedCompound Name="EGF" CompoundRef="s0" Structure="extracellular" OverrideName="true" />
      <LocalizedCompound Name="EGFR" CompoundRef="s1" Structure="membrane" OverrideName="true" />
      <LocalizedCompound Name="Ra" CompoundRef="s3" Structure="membrane" OverrideName="true" />
      <LocalizedCompound Name="D" CompoundRef="s4" Structure="membrane" OverrideName="true" />
      <SimpleReaction Structure="membrane" Name="r0" Reversible="true" FluxOption="MolecularOnly">
        <Reactant LocalizedCompoundRef="EGF" Stoichiometry="1" />
        <Reactant LocalizedCompoundRef="EGFR" Stoichiometry="1" />
        <Product LocalizedCompoundRef="Ra" Stoichiometry="1" />
        <Kinetics KineticsType="MassAction">
          <Parameter Name="J" Role="reaction rate" Unit="molecules.um-2.s-1">(((Kf * EGF) * EGFR) - (Kr * Ra))</Parameter>
          <Parameter Name="I" Role="inward current density" Unit="pA.um-2">0.0</Parameter>
          <Parameter Name="netValence" Role="net charge valence" Unit="1">1.0</Parameter>
          <Parameter Name="Kf" Role="forward rate constant" Unit="s-1.uM-1">1.0</Parameter>
          <Parameter Name="Kr" Role="reverse rate constant" Unit="s-1">5.0</Parameter>
        </Kinetics>
      </SimpleReaction>
      <SimpleReaction Structure="membrane" Name="r1" Reversible="true" FluxOption="MolecularOnly">
        <Reactant LocalizedCompoundRef="Ra" Stoichiometry="2" />
        <Product LocalizedCompoundRef="D" Stoichiometry="1" />
        <Kinetics KineticsType="MassAction">
          <Parameter Name="J" Role="reaction rate" Unit="molecules.um-2.s-1">((Kf * pow(Ra,2.0)) - (Kr * D))</Parameter>
          <Parameter Name="I" Role="inward current density" Unit="pA.um-2">0.0</Parameter>
          <Parameter Name="netValence" Role="net charge valence" Unit="1">1.0</Parameter>
          <Parameter Name="Kf" Role="forward rate constant" Unit="um2.s-1.molecules-1">1.0</Parameter>
          <Parameter Name="Kr" Role="reverse rate constant" Unit="s-1">10.0</Parameter>
        </Kinetics>
      </SimpleReaction>
      <Diagram Name="c0" Structure="extracellular">
        <LocalizedCompoundShape NodeReferenceModeAttrTag="full" LocalizedCompoundRef="Ra" LocationX="20" LocationY="139" />
        <SimpleReactionShape NodeReferenceModeAttrTag="full" SimpleReactionRef="r0" LocationX="14" LocationY="98" />
        <LocalizedCompoundShape NodeReferenceModeAttrTag="full" LocalizedCompoundRef="EGFR" LocationX="45" LocationY="49" />
        <LocalizedCompoundShape NodeReferenceModeAttrTag="full" LocalizedCompoundRef="Grb2" LocationX="115" LocationY="101" />
        <LocalizedCompoundShape NodeReferenceModeAttrTag="full" LocalizedCompoundRef="EGF" LocationX="66" LocationY="80" />
        <SimpleReactionShape NodeReferenceModeAttrTag="full" SimpleReactionRef="r1" LocationX="26" LocationY="194" />
        <SimpleReactionShape NodeReferenceModeAttrTag="full" SimpleReactionRef="r3" LocationX="64" LocationY="140" />
        <LocalizedCompoundShape NodeReferenceModeAttrTag="full" LocalizedCompoundRef="D" LocationX="51" LocationY="192" />
        <LocalizedCompoundShape NodeReferenceModeAttrTag="full" LocalizedCompoundRef="Dp" LocationX="65" LocationY="88" />
      </Diagram>
      <Diagram Name="m0" Structure="membrane">
        <LocalizedCompoundShape NodeReferenceModeAttrTag="full" LocalizedCompoundRef="Ra" LocationX="20" LocationY="139" />
        <SimpleReactionShape NodeReferenceModeAttrTag="full" SimpleReactionRef="r0" LocationX="14" LocationY="98" />
        <LocalizedCompoundShape NodeReferenceModeAttrTag="full" LocalizedCompoundRef="EGFR" LocationX="45" LocationY="49" />
        <LocalizedCompoundShape NodeReferenceModeAttrTag="full" LocalizedCompoundRef="Grb2" LocationX="115" LocationY="101" />
        <LocalizedCompoundShape NodeReferenceModeAttrTag="full" LocalizedCompoundRef="EGF" LocationX="66" LocationY="80" />
        <SimpleReactionShape NodeReferenceModeAttrTag="full" SimpleReactionRef="r1" LocationX="26" LocationY="194" />
        <SimpleReactionShape NodeReferenceModeAttrTag="full" SimpleReactionRef="r3" LocationX="64" LocationY="140" />
        <LocalizedCompoundShape NodeReferenceModeAttrTag="full" LocalizedCompoundRef="D" LocationX="51" LocationY="192" />
        <LocalizedCompoundShape NodeReferenceModeAttrTag="full" LocalizedCompoundRef="Dp" LocationX="65" LocationY="88" />
      </Diagram>
      <ModelUnitSystem VolumeSubstanceUnit="uM.um3" MembraneSubstanceUnit="molecules" LumpedReactionSubstanceUnit="molecules" VolumeUnit="um3" AreaUnit="um2" LengthUnit="um" TimeUnit="s" />
    </Model>
    <SimulationSpec Name="Application0" Stochastic="false" UseConcentration="true" RuleBased="false" MassConservationModelReduction="false" InsufficientIterations="false" InsufficientMaxMolecules="false">
      <NetworkConstraints RbmMaxIteration="1" RbmMaxMoleculesPerSpecies="10" RbmSpeciesLimit="800" RbmReactionsLimit="2500" />
      <Annotation />
      <Geometry Name="non-spatial" Dimension="0">
        <Extent X="10.0" Y="10.0" Z="10.0" />
        <Origin X="0.0" Y="0.0" Z="0.0" />
        <SubVolume Name="Compartment" Handle="0" Type="Compartmental" />
      </Geometry>
      <GeometryContext>
        <FeatureMapping Feature="extracellular" GeometryClass="Compartment" SubVolume="Compartment" Size="50000.0">
          <BoundariesTypes Xm="Flux" Xp="Flux" Ym="Flux" Yp="Flux" Zm="Flux" Zp="Flux" />
        </FeatureMapping>
        <MembraneMapping Membrane="membrane" Size="6563.0" CalculateVoltage="false" SpecificCapacitance="1.0" InitialVoltage="0.0" GeometryClass="Compartment">
          <BoundariesTypes Xm="Flux" Xp="Flux" Ym="Flux" Yp="Flux" Zm="Flux" Zp="Flux" />
        </MembraneMapping>
      </GeometryContext>
      <ReactionContext>
        <LocalizedCompoundSpec LocalizedCompoundRef="EGF" ForceConstant="false" WellMixed="false" ForceContinuous="false">
          <InitialConcentration>10.0</InitialConcentration>
          <Diffusion>0.0</Diffusion>
        </LocalizedCompoundSpec>
        <LocalizedCompoundSpec LocalizedCompoundRef="EGFR" ForceConstant="false" WellMixed="false" ForceContinuous="false">
          <InitialConcentration>200.0</InitialConcentration>
          <Diffusion>0.0</Diffusion>
        </LocalizedCompoundSpec>
        <LocalizedCompoundSpec LocalizedCompoundRef="Ra" ForceConstant="false" WellMixed="false" ForceContinuous="false">
          <InitialConcentration>0.0</InitialConcentration>
          <Diffusion>0.0</Diffusion>
        </LocalizedCompoundSpec>
        <LocalizedCompoundSpec LocalizedCompoundRef="D" ForceConstant="false" WellMixed="false" ForceContinuous="false">
          <InitialConcentration>0.0</InitialConcentration>
          <Diffusion>0.0</Diffusion>
        </LocalizedCompoundSpec>
        <ReactionSpec ReactionStepRef="r0" ReactionMapping="included" />
        <ReactionSpec ReactionStepRef="r1" ReactionMapping="included" />
      </ReactionContext>
      <MathDescription Name="Application0_generated">
        <Constant Name="_F_">96485.3321</Constant>
        <Constant Name="_F_nmol_">9.64853321E-5</Constant>
        <Constant Name="_K_GHK_">1.0E-9</Constant>
        <Constant Name="_N_pmol_">6.02214179E11</Constant>
        <Constant Name="_PI_">3.141592653589793</Constant>
        <Constant Name="_R_">8314.46261815</Constant>
        <Constant Name="_T_">300.0</Constant>
        <Constant Name="D_init_molecules_um_2">0.0</Constant>
        <Constant Name="EGF_init_uM">10.0</Constant>
        <Constant Name="EGFR_init_molecules_um_2">200.0</Constant>
        <Constant Name="K_millivolts_per_volt">1000.0</Constant>
        <Constant Name="Kf_r0">1.0</Constant>
        <Constant Name="Kf_r1">1.0</Constant>
        <Constant Name="KMOLE">0.001660538783162726</Constant>
        <Constant Name="Kr_r0">5.0</Constant>
        <Constant Name="Kr_r1">10.0</Constant>
        <Constant Name="netValence_r0">1.0</Constant>
        <Constant Name="netValence_r1">1.0</Constant>
        <Constant Name="Ra_init_molecules_um_2">0.0</Constant>
        <Constant Name="Size_extracellular">50000.0</Constant>
        <Constant Name="Size_membrane">6563.0</Constant>
        <Constant Name="UnitFactor_uM_um3_molecules_neg_1">(1.0 * pow(KMOLE,1.0))</Constant>
        <Constant Name="Voltage_membrane">0.0</Constant>
        <VolumeVariable Name="D" Domain="Compartment" />
        <VolumeVariable Name="EGF" Domain="Compartment" />
        <VolumeVariable Name="EGFR" Domain="Compartment" />
        <VolumeVariable Name="Ra" Domain="Compartment" />
        <Function Name="J_r0" Domain="Compartment">(((Kf_r0 * EGF) * EGFR) - (Kr_r0 * Ra))</Function>
        <Function Name="J_r1" Domain="Compartment">((Kf_r1 * pow(Ra,2.0)) - (Kr_r1 * D))</Function>
        <Function Name="KFlux_membrane_extracellular" Domain="Compartment">(Size_membrane / Size_extracellular)</Function>
        <CompartmentSubDomain Name="Compartment">
          <BoundaryType Boundary="Xm" Type="Value" />
          <BoundaryType Boundary="Xp" Type="Value" />
          <BoundaryType Boundary="Ym" Type="Value" />
          <BoundaryType Boundary="Yp" Type="Value" />
          <BoundaryType Boundary="Zm" Type="Value" />
          <BoundaryType Boundary="Zp" Type="Value" />
          <OdeEquation Name="EGF" SolutionType="Unknown">
            <Rate>- (KFlux_membrane_extracellular * UnitFactor_uM_um3_molecules_neg_1 * J_r0)</Rate>
            <Initial>EGF_init_uM</Initial>
          </OdeEquation>
          <OdeEquation Name="EGFR" SolutionType="Unknown">
            <Rate>- J_r0</Rate>
            <Initial>EGFR_init_molecules_um_2</Initial>
          </OdeEquation>
          <OdeEquation Name="Ra" SolutionType="Unknown">
            <Rate>(J_r0 - (2.0 * J_r1))</Rate>
            <Initial>Ra_init_molecules_um_2</Initial>
          </OdeEquation>
          <OdeEquation Name="D" SolutionType="Unknown">
            <Rate>J_r1</Rate>
            <Initial>D_init_molecules_um_2</Initial>
          </OdeEquation>
        </CompartmentSubDomain>
      </MathDescription>
      <Simulation Name="Simulation0">
        <SolverTaskDescription TaskType="Unsteady" UseSymbolicJacobian="false" Solver="Combined Stiff Solver (IDA/CVODE)">
          <TimeBound StartTime="0.0" EndTime="10.0" />
          <TimeStep DefaultTime="0.1" MinTime="1.0E-8" MaxTime="1.0" />
          <ErrorTolerance Absolut="1.0E-9" Relative="1.0E-9" />
          <OutputOptions KeepEvery="1" KeepAtMost="1000" />
          <NumberProcessors>1</NumberProcessors>
        </SolverTaskDescription>
        <MathOverrides />
      </Simulation>
      <MicroscopeMeasurement Name="fluor">
        <ConvolutionKernel Type="ProjectionZKernel" />
      </MicroscopeMeasurement>
    </SimulationSpec>
    <pathwayModel>
      <rdf:RDF xmlns:rdf="http://www.w3.org/1999/02/22-rdf-syntax-ns#" xmlns:bp="http://www.biopax.org/release/biopax-level3.owl#" version="3.0" />
    </pathwayModel>
    <relationshipModel>
      <RMNS version="3.0" />
    </relationshipModel>
    <vcmetadata>
      <rdf:RDF xmlns:rdf="http://www.w3.org/1999/02/22-rdf-syntax-ns#" />
      <nonrdfAnnotationList />
      <uriBindingList />
    </vcmetadata>
  </BioModel>
</vcml>
