# Supplementary material for: Leveraging public AI tools to explore systems biology resources in mathematical modeling
Source: NPJ Syst Biol Appl. 2025 Feb 4;11:15. doi: 10.1038/s41540-025-00496-z (PMC11799200; doi:10.1038/s41540-025-00496-z)
Supplement: Supplementary file 1 — Supplemental material [file 41540_2025_496_MOESM1_ESM.zip › Supplemental Material/Suppl9_model2.vcml]

<?xml version="1.0" encoding="UTF-8"?>
<!--This biomodel was generated in VCML Version Rel_Version_7.5.0_build_42-->
<vcml xmlns="http://sourceforge.net/projects/vcell/vcml" Version="Rel_Version_7.5.0_build_42">
  <BioModel Name="BioModel1_Application0">
    <Model Name="unnamed">
      <ModelParameters>
        <Parameter Name="Kf_r0" Role="user defined" Unit="l.s-1.umol-1">1.0</Parameter>
        <Parameter Name="Kr_r0" Role="user defined" Unit="s-1">5.0</Parameter>
        <Parameter Name="Kr_r1" Role="user defined" Unit="s-1">10.0</Parameter>
        <Parameter Name="Kf_r1" Role="user defined" Unit="dm2.s-1.umol-1">(100000.0 * (1.0 / KMOLE))</Parameter>
        <Parameter Name="Kf_r2" Role="user defined" Unit="l.s-1.umol-1">9.0</Parameter>
        <Parameter Name="Kr_r2" Role="user defined" Unit="s-1">6.0</Parameter>
        <Parameter Name="Kf_r3" Role="user defined" Unit="s-1">10.0</Parameter>
        <Parameter Name="Kr_r3" Role="user defined" Unit="s-1">1.0</Parameter>
      </ModelParameters>
      <Compound Name="EGF">
        <Annotation>EGF</Annotation>
      </Compound>
      <Compound Name="EGFR">
        <Annotation>EGFR</Annotation>
      </Compound>
      <Compound Name="Grb2">
        <Annotation>Grb2</Annotation>
      </Compound>
      <Compound Name="Ra">
        <Annotation>Ra</Annotation>
      </Compound>
      <Compound Name="D">
        <Annotation>D</Annotation>
      </Compound>
      <Compound Name="DpG">
        <Annotation>DpG</Annotation>
      </Compound>
      <Compound Name="Dp">
        <Annotation>Dp</Annotation>
      </Compound>
      <Feature Name="cytosol" />
      <Feature Name="extracellular" />
      <Membrane MembraneVoltage="Voltage_membrane" Name="membrane" />
      <LocalizedCompound Name="EGF" SbmlName="EGF" CompoundRef="EGF" Structure="cytosol" OverrideName="true" />
      <LocalizedCompound Name="EGFR" SbmlName="EGFR" CompoundRef="EGFR" Structure="membrane" OverrideName="true" />
      <LocalizedCompound Name="Grb2" SbmlName="Grb2" CompoundRef="Grb2" Structure="extracellular" OverrideName="true" />
      <LocalizedCompound Name="Ra" SbmlName="Ra" CompoundRef="Ra" Structure="membrane" OverrideName="true" />
      <LocalizedCompound Name="D" SbmlName="D" CompoundRef="D" Structure="membrane" OverrideName="true" />
      <LocalizedCompound Name="DpG" SbmlName="DpG" CompoundRef="DpG" Structure="membrane" OverrideName="true" />
      <LocalizedCompound Name="Dp" SbmlName="Dp" CompoundRef="Dp" Structure="membrane" OverrideName="true" />
      <SimpleReaction Structure="membrane" Name="r0" Reversible="true" FluxOption="MolecularOnly" SbmlName="r0">
        <Reactant LocalizedCompoundRef="EGF" Stoichiometry="1" />
        <Reactant LocalizedCompoundRef="EGFR" Stoichiometry="1" />
        <Product LocalizedCompoundRef="Ra" Stoichiometry="1" />
        <Kinetics KineticsType="GeneralKinetics">
          <Parameter Name="J" Role="reaction rate" Unit="umol.dm-2.s-1">- ( - (EGF * EGFR * Kf_r0) + (Kr_r0 * Ra))</Parameter>
          <Parameter Name="netValence" Role="net charge valence" Unit="1">1.0</Parameter>
          <Parameter Name="I" Role="inward current density" Unit="pA.dm-2">0.0</Parameter>
        </Kinetics>
      </SimpleReaction>
      <SimpleReaction Structure="membrane" Name="r1" Reversible="true" FluxOption="MolecularOnly" SbmlName="r1">
        <Reactant LocalizedCompoundRef="Ra" Stoichiometry="2" />
        <Product LocalizedCompoundRef="D" Stoichiometry="1" />
        <Kinetics KineticsType="GeneralKinetics">
          <Parameter Name="J" Role="reaction rate" Unit="umol.dm-2.s-1">- ((D * Kr_r1) - (Kf_r1 * (Ra ^ 2.0)))</Parameter>
          <Parameter Name="netValence" Role="net charge valence" Unit="1">1.0</Parameter>
          <Parameter Name="I" Role="inward current density" Unit="pA.dm-2">0.0</Parameter>
        </Kinetics>
      </SimpleReaction>
      <SimpleReaction Structure="membrane" Name="r2" Reversible="true" FluxOption="MolecularOnly" SbmlName="r2">
        <Reactant LocalizedCompoundRef="Grb2" Stoichiometry="1" />
        <Reactant LocalizedCompoundRef="Dp" Stoichiometry="1" />
        <Product LocalizedCompoundRef="DpG" Stoichiometry="1" />
        <Kinetics KineticsType="GeneralKinetics">
          <Parameter Name="J" Role="reaction rate" Unit="umol.dm-2.s-1">- ( - (Dp * Grb2 * Kf_r2) + (DpG * Kr_r2))</Parameter>
          <Parameter Name="netValence" Role="net charge valence" Unit="1">1.0</Parameter>
          <Parameter Name="I" Role="inward current density" Unit="pA.dm-2">0.0</Parameter>
        </Kinetics>
      </SimpleReaction>
      <SimpleReaction Structure="membrane" Name="r3" Reversible="true" FluxOption="MolecularOnly" SbmlName="r3">
        <Reactant LocalizedCompoundRef="D" Stoichiometry="1" />
        <Product LocalizedCompoundRef="Dp" Stoichiometry="1" />
        <Kinetics KineticsType="GeneralKinetics">
          <Parameter Name="J" Role="reaction rate" Unit="umol.dm-2.s-1">((D * Kf_r3) - (Dp * Kr_r3))</Parameter>
          <Parameter Name="netValence" Role="net charge valence" Unit="1">1.0</Parameter>
          <Parameter Name="I" Role="inward current density" Unit="pA.dm-2">0.0</Parameter>
        </Kinetics>
      </SimpleReaction>
      <Diagram Name="cytosol" Structure="cytosol">
        <LocalizedCompoundShape NodeReferenceModeAttrTag="full" LocalizedCompoundRef="Dp" LocationX="75" LocationY="136" />
        <SimpleReactionShape NodeReferenceModeAttrTag="full" SimpleReactionRef="r3" LocationX="75" LocationY="190" />
        <LocalizedCompoundShape NodeReferenceModeAttrTag="full" LocalizedCompoundRef="Ra" LocationX="14" LocationY="133" />
        <LocalizedCompoundShape NodeReferenceModeAttrTag="full" LocalizedCompoundRef="DpG" LocationX="75" LocationY="34" />
        <LocalizedCompoundShape NodeReferenceModeAttrTag="full" LocalizedCompoundRef="EGF" LocationX="93" LocationY="34" />
        <SimpleReactionShape NodeReferenceModeAttrTag="full" SimpleReactionRef="r0" LocationX="15" LocationY="57" />
        <LocalizedCompoundShape NodeReferenceModeAttrTag="full" LocalizedCompoundRef="D" LocationX="45" LocationY="220" />
        <SimpleReactionShape NodeReferenceModeAttrTag="full" SimpleReactionRef="r2" LocationX="73" LocationY="71" />
        <LocalizedCompoundShape NodeReferenceModeAttrTag="full" LocalizedCompoundRef="Grb2" LocationX="14" LocationY="47" />
        <SimpleReactionShape NodeReferenceModeAttrTag="full" SimpleReactionRef="r1" LocationX="19" LocationY="190" />
        <LocalizedCompoundShape NodeReferenceModeAttrTag="full" LocalizedCompoundRef="EGFR" LocationX="14" LocationY="93" />
      </Diagram>
      <Diagram Name="membrane" Structure="membrane">
        <LocalizedCompoundShape NodeReferenceModeAttrTag="full" LocalizedCompoundRef="Dp" LocationX="75" LocationY="136" />
        <SimpleReactionShape NodeReferenceModeAttrTag="full" SimpleReactionRef="r3" LocationX="75" LocationY="190" />
        <LocalizedCompoundShape NodeReferenceModeAttrTag="full" LocalizedCompoundRef="Ra" LocationX="14" LocationY="133" />
        <LocalizedCompoundShape NodeReferenceModeAttrTag="full" LocalizedCompoundRef="DpG" LocationX="75" LocationY="34" />
        <LocalizedCompoundShape NodeReferenceModeAttrTag="full" LocalizedCompoundRef="EGF" LocationX="93" LocationY="34" />
        <SimpleReactionShape NodeReferenceModeAttrTag="full" SimpleReactionRef="r0" LocationX="15" LocationY="57" />
        <LocalizedCompoundShape NodeReferenceModeAttrTag="full" LocalizedCompoundRef="D" LocationX="45" LocationY="220" />
        <SimpleReactionShape NodeReferenceModeAttrTag="full" SimpleReactionRef="r2" LocationX="73" LocationY="71" />
        <LocalizedCompoundShape NodeReferenceModeAttrTag="full" LocalizedCompoundRef="Grb2" LocationX="14" LocationY="47" />
        <SimpleReactionShape NodeReferenceModeAttrTag="full" SimpleReactionRef="r1" LocationX="19" LocationY="190" />
        <LocalizedCompoundShape NodeReferenceModeAttrTag="full" LocalizedCompoundRef="EGFR" LocationX="14" LocationY="93" />
      </Diagram>
      <Diagram Name="extracellular" Structure="extracellular">
        <LocalizedCompoundShape NodeReferenceModeAttrTag="full" LocalizedCompoundRef="Dp" LocationX="75" LocationY="136" />
        <SimpleReactionShape NodeReferenceModeAttrTag="full" SimpleReactionRef="r3" LocationX="75" LocationY="190" />
        <LocalizedCompoundShape NodeReferenceModeAttrTag="full" LocalizedCompoundRef="Ra" LocationX="14" LocationY="133" />
        <LocalizedCompoundShape NodeReferenceModeAttrTag="full" LocalizedCompoundRef="DpG" LocationX="75" LocationY="34" />
        <LocalizedCompoundShape NodeReferenceModeAttrTag="full" LocalizedCompoundRef="EGF" LocationX="93" LocationY="34" />
        <SimpleReactionShape NodeReferenceModeAttrTag="full" SimpleReactionRef="r0" LocationX="15" LocationY="57" />
        <LocalizedCompoundShape NodeReferenceModeAttrTag="full" LocalizedCompoundRef="D" LocationX="45" LocationY="220" />
        <SimpleReactionShape NodeReferenceModeAttrTag="full" SimpleReactionRef="r2" LocationX="73" LocationY="71" />
        <LocalizedCompoundShape NodeReferenceModeAttrTag="full" LocalizedCompoundRef="Grb2" LocationX="14" LocationY="47" />
        <SimpleReactionShape NodeReferenceModeAttrTag="full" SimpleReactionRef="r1" LocationX="19" LocationY="190" />
        <LocalizedCompoundShape NodeReferenceModeAttrTag="full" LocalizedCompoundRef="EGFR" LocationX="14" LocationY="93" />
      </Diagram>
      <ModelUnitSystem VolumeSubstanceUnit="umol" MembraneSubstanceUnit="umol" LumpedReactionSubstanceUnit="umol" VolumeUnit="l" AreaUnit="dm2" LengthUnit="dm" TimeUnit="s" />
    </Model>
    <SimulationSpec Name="unnamed" Stochastic="false" UseConcentration="true" RuleBased="false" MassConservationModelReduction="false" InsufficientIterations="false" InsufficientMaxMolecules="false">
      <NetworkConstraints RbmMaxIteration="1" RbmMaxMoleculesPerSpecies="10" RbmSpeciesLimit="800" RbmReactionsLimit="2500" />
      <Annotation />
      <Geometry Name="Compartmental" Dimension="0">
        <Extent X="10.0" Y="10.0" Z="10.0" />
        <Origin X="0.0" Y="0.0" Z="0.0" />
        <SubVolume Name="Compartment" Handle="0" Type="Compartmental" />
      </Geometry>
      <GeometryContext>
        <FeatureMapping Feature="cytosol" GeometryClass="Compartment" SubVolume="Compartment" Size="5.0E-11">
          <BoundariesTypes Xm="Flux" Xp="Flux" Ym="Flux" Yp="Flux" Zm="Flux" Zp="Flux" />
        </FeatureMapping>
        <FeatureMapping Feature="extracellular" GeometryClass="Compartment" SubVolume="Compartment" Size="5.0E-11">
          <BoundariesTypes Xm="Flux" Xp="Flux" Ym="Flux" Yp="Flux" Zm="Flux" Zp="Flux" />
        </FeatureMapping>
        <MembraneMapping Membrane="membrane" Size="6.563000000000001E-7" CalculateVoltage="false" SpecificCapacitance="1.0" InitialVoltage="0.0" GeometryClass="Compartment">
          <BoundariesTypes Xm="Flux" Xp="Flux" Ym="Flux" Yp="Flux" Zm="Flux" Zp="Flux" />
        </MembraneMapping>
      </GeometryContext>
      <ReactionContext>
        <LocalizedCompoundSpec LocalizedCompoundRef="EGF" ForceConstant="false" WellMixed="false" ForceContinuous="false">
          <InitialConcentration>10.0</InitialConcentration>
          <Diffusion>0.0</Diffusion>
        </LocalizedCompoundSpec>
        <LocalizedCompoundSpec LocalizedCompoundRef="Grb2" ForceConstant="false" WellMixed="false" ForceContinuous="false">
          <InitialConcentration>10.0</InitialConcentration>
          <Diffusion>0.0</Diffusion>
        </LocalizedCompoundSpec>
        <LocalizedCompoundSpec LocalizedCompoundRef="EGFR" ForceConstant="false" WellMixed="false" ForceContinuous="false">
          <InitialConcentration>(1.0E-5 * 200.0 * KMOLE)</InitialConcentration>
          <Diffusion>0.0</Diffusion>
        </LocalizedCompoundSpec>
        <LocalizedCompoundSpec LocalizedCompoundRef="Ra" ForceConstant="false" WellMixed="false" ForceContinuous="false">
          <InitialConcentration>0.0</InitialConcentration>
          <Diffusion>0.0</Diffusion>
        </LocalizedCompoundSpec>
        <LocalizedCompoundSpec LocalizedCompoundRef="D" ForceConstant="false" WellMixed="false" ForceContinuous="false">
          <InitialConcentration>0.0</InitialConcentration>
          <Diffusion>0.0</Diffusion>
        </LocalizedCompoundSpec>
        <LocalizedCompoundSpec LocalizedCompoundRef="DpG" ForceConstant="false" WellMixed="false" ForceContinuous="false">
          <InitialConcentration>0.0</InitialConcentration>
          <Diffusion>0.0</Diffusion>
        </LocalizedCompoundSpec>
        <LocalizedCompoundSpec LocalizedCompoundRef="Dp" ForceConstant="false" WellMixed="false" ForceContinuous="false">
          <InitialConcentration>0.0</InitialConcentration>
          <Diffusion>0.0</Diffusion>
        </LocalizedCompoundSpec>
        <ReactionSpec ReactionStepRef="r0" ReactionMapping="included" />
        <ReactionSpec ReactionStepRef="r1" ReactionMapping="included" />
        <ReactionSpec ReactionStepRef="r2" ReactionMapping="included" />
        <ReactionSpec ReactionStepRef="r3" ReactionMapping="included" />
      </ReactionContext>
      <MicroscopeMeasurement Name="fluor">
        <ConvolutionKernel Type="ProjectionZKernel" />
      </MicroscopeMeasurement>
    </SimulationSpec>
    <pathwayModel>
      <rdf:RDF xmlns:rdf="http://www.w3.org/1999/02/22-rdf-syntax-ns#" xmlns:bp="http://www.biopax.org/release/biopax-level3.owl#" version="3.0" />
    </pathwayModel>
    <relationshipModel>
      <RMNS version="3.0" />
    </relationshipModel>
    <vcmetadata>
      <rdf:RDF xmlns:rdf="http://www.w3.org/1999/02/22-rdf-syntax-ns#" />
      <nonrdfAnnotationList />
      <uriBindingList />
    </vcmetadata>
  </BioModel>
</vcml>
