# Supplementary material for: Leveraging public AI tools to explore systems biology resources in mathematical modeling
Source: NPJ Syst Biol Appl. 2025 Feb 4;11:15. doi: 10.1038/s41540-025-00496-z (PMC11799200; doi:10.1038/s41540-025-00496-z)
Supplement: Supplementary file 1 — Supplemental material [file 41540_2025_496_MOESM1_ESM.zip › Supplemental Material/Suppl2_R-HSA-177922_level3.owl]

<?xml version="1.0" encoding="UTF-8"?>
<rdf:RDF xmlns:rdf="http://www.w3.org/1999/02/22-rdf-syntax-ns#" xmlns:bp="http://www.biopax.org/release/biopax-level3.owl#" xmlns:rdfs="http://www.w3.org/2000/01/rdf-schema#" xmlns:owl="http://www.w3.org/2002/07/owl#" xmlns:xsd="http://www.w3.org/2001/XMLSchema#" xml:base="http://www.reactome.org/biopax/89/177922#">
  <owl:Ontology rdf:about="">
    <owl:imports rdf:resource="http://www.biopax.org/release/biopax-level3.owl" />
    <rdfs:comment rdf:datatype="http://www.w3.org/2001/XMLSchema#string">BioPAX pathway converted from "EGFR dimerization" in the Reactome database.</rdfs:comment>
  </owl:Ontology>
  <bp:BiochemicalReaction rdf:ID="BiochemicalReaction1">
    <bp:conversionDirection rdf:datatype="http://www.w3.org/2001/XMLSchema#string">LEFT-TO-RIGHT</bp:conversionDirection>
    <bp:participantStoichiometry rdf:resource="#Stoichiometry3" />
    <bp:left rdf:resource="#Complex1" />
    <bp:right rdf:resource="#Complex2" />
    <bp:displayName rdf:datatype="http://www.w3.org/2001/XMLSchema#string">EGFR dimerization</bp:displayName>
    <bp:xref rdf:resource="#UnificationXref34" />
    <bp:xref rdf:resource="#UnificationXref35" />
    <bp:comment rdf:datatype="http://www.w3.org/2001/XMLSchema#string">EGF and other growth factors induce oligomerization of their specific receptors. Inactive EGFR monomers are in equilibrium with active EGFR dimers and binding of the EGF ligand stabilizes the active dimeric form.&lt;br&gt;&lt;br&gt;AAMP binding to EGFR, through an unknown mechanism, promotes EGFR dimerization, trans-autophosphorylation and downstream signaling, leading to activation of ERKs (MAPK1 and MAPK3) and expression of cyclin D1 (CCND1) (Yao et al. 2019). Positive regulation of EGFR dimerization by AAMP was shown in the context of EGF-mediated activation of EGFR signaling (Yao et al. 2019). The effect of AAMP in the context of other natural EGFR agonists (TGFA, AREG, EPGN, BTC, EREG, and HBEGF) has not been examined, but is assumed to be qualitatively similar.</bp:comment>
    <bp:xref rdf:resource="#PublicationXref1" />
    <bp:xref rdf:resource="#PublicationXref2" />
    <bp:dataSource rdf:resource="#Provenance1" />
    <bp:comment rdf:datatype="http://www.w3.org/2001/XMLSchema#string">Authored: Castagnoli, L, 2006-10-10 13:09:34</bp:comment>
    <bp:comment rdf:datatype="http://www.w3.org/2001/XMLSchema#string">Reviewed: Muthuswamy, S, 2007-02-16 20:08:05</bp:comment>
    <bp:comment rdf:datatype="http://www.w3.org/2001/XMLSchema#string">Reviewed: Hill, David P, 2023-11-02</bp:comment>
    <bp:comment rdf:datatype="http://www.w3.org/2001/XMLSchema#string">Edited: Orlic-Milacic, Marija, 2023-10-25</bp:comment>
  </bp:BiochemicalReaction>
  <bp:Complex rdf:ID="Complex1">
    <bp:displayName rdf:datatype="http://www.w3.org/2001/XMLSchema#string">EGFR:EGF-like ligands</bp:displayName>
    <bp:cellularLocation rdf:resource="#CellularLocationVocabulary1" />
    <bp:componentStoichiometry rdf:resource="#Stoichiometry1" />
    <bp:component rdf:resource="#Protein1" />
    <bp:componentStoichiometry rdf:resource="#Stoichiometry2" />
    <bp:component rdf:resource="#Protein9" />
    <bp:comment rdf:datatype="http://www.w3.org/2001/XMLSchema#string">Reactome DB_ID: 9624419</bp:comment>
    <bp:xref rdf:resource="#UnificationXref30" />
    <bp:xref rdf:resource="#UnificationXref31" />
    <bp:dataSource rdf:resource="#Provenance1" />
  </bp:Complex>
  <bp:CellularLocationVocabulary rdf:ID="CellularLocationVocabulary1">
    <bp:term rdf:datatype="http://www.w3.org/2001/XMLSchema#string">plasma membrane</bp:term>
    <bp:xref rdf:resource="#UnificationXref1" />
  </bp:CellularLocationVocabulary>
  <bp:UnificationXref rdf:ID="UnificationXref1">
    <bp:db rdf:datatype="http://www.w3.org/2001/XMLSchema#string">GENE ONTOLOGY</bp:db>
    <bp:id rdf:datatype="http://www.w3.org/2001/XMLSchema#string">GO:0005886</bp:id>
  </bp:UnificationXref>
  <bp:Protein rdf:ID="Protein1">
    <bp:comment rdf:datatype="http://www.w3.org/2001/XMLSchema#string">Converted from EntitySet in Reactome</bp:comment>
    <bp:memberPhysicalEntity rdf:resource="#Protein2" />
    <bp:memberPhysicalEntity rdf:resource="#Protein3" />
    <bp:memberPhysicalEntity rdf:resource="#Protein4" />
    <bp:memberPhysicalEntity rdf:resource="#Protein5" />
    <bp:memberPhysicalEntity rdf:resource="#Protein6" />
    <bp:memberPhysicalEntity rdf:resource="#Protein7" />
    <bp:memberPhysicalEntity rdf:resource="#Protein8" />
    <bp:displayName rdf:datatype="http://www.w3.org/2001/XMLSchema#string">EGF-like ligands</bp:displayName>
    <bp:cellularLocation rdf:resource="#CellularLocationVocabulary2" />
    <bp:comment rdf:datatype="http://www.w3.org/2001/XMLSchema#string">Reactome DB_ID: 9624194</bp:comment>
    <bp:xref rdf:resource="#UnificationXref25" />
    <bp:xref rdf:resource="#UnificationXref26" />
    <bp:dataSource rdf:resource="#Provenance1" />
  </bp:Protein>
  <bp:Protein rdf:ID="Protein2">
    <bp:displayName rdf:datatype="http://www.w3.org/2001/XMLSchema#string">EGF</bp:displayName>
    <bp:name rdf:datatype="http://www.w3.org/2001/XMLSchema#string">Epidermal Growth Factor</bp:name>
    <bp:cellularLocation rdf:resource="#CellularLocationVocabulary2" />
    <bp:entityReference rdf:resource="#ProteinReference1" />
    <bp:feature rdf:resource="#FragmentFeature1" />
    <bp:comment rdf:datatype="http://www.w3.org/2001/XMLSchema#string">Reactome DB_ID: 179863</bp:comment>
    <bp:xref rdf:resource="#UnificationXref5" />
    <bp:xref rdf:resource="#UnificationXref6" />
    <bp:dataSource rdf:resource="#Provenance1" />
  </bp:Protein>
  <bp:CellularLocationVocabulary rdf:ID="CellularLocationVocabulary2">
    <bp:term rdf:datatype="http://www.w3.org/2001/XMLSchema#string">extracellular region</bp:term>
    <bp:xref rdf:resource="#UnificationXref2" />
  </bp:CellularLocationVocabulary>
  <bp:UnificationXref rdf:ID="UnificationXref2">
    <bp:db rdf:datatype="http://www.w3.org/2001/XMLSchema#string">GENE ONTOLOGY</bp:db>
    <bp:id rdf:datatype="http://www.w3.org/2001/XMLSchema#string">GO:0005576</bp:id>
  </bp:UnificationXref>
  <bp:ProteinReference rdf:ID="ProteinReference1">
    <bp:organism rdf:resource="#BioSource1" />
    <bp:name rdf:datatype="http://www.w3.org/2001/XMLSchema#string">UniProt:P01133 EGF</bp:name>
    <bp:name rdf:datatype="http://www.w3.org/2001/XMLSchema#string">EGF</bp:name>
    <bp:xref rdf:resource="#UnificationXref4" />
    <bp:comment rdf:datatype="http://www.w3.org/2001/XMLSchema#string">FUNCTION EGF stimulates the growth of various epidermal and epithelial tissues in vivo and in vitro and of some fibroblasts in cell culture. Magnesiotropic hormone that stimulates magnesium reabsorption in the renal distal convoluted tubule via engagement of EGFR and activation of the magnesium channel TRPM6. Can induce neurite outgrowth in motoneurons of the pond snail Lymnaea stagnalis in vitro (PubMed:10964941).SUBUNIT Interacts with EGFR and promotes EGFR dimerization. Interacts with RHBDF2 (By similarity). Interacts with RHBDF1; may retain EGF in the endoplasmic reticulum and regulates its degradation through the endoplasmic reticulum-associated degradation (ERAD).INTERACTION Expressed in kidney, salivary gland, cerebrum and prostate.PTM O-glycosylated with core 1-like and core 2-like glycans. It is uncertain if Ser-954 or Thr-955 is O-glycosylated. The modification here shows glycan heterogeneity: HexHexNAc (major) and Hex2HexNAc2 (minor).DISEASE The disease is caused by variants affecting the gene represented in this entry.SEQUENCE CAUTION Epidermal growth factor entry</bp:comment>
  </bp:ProteinReference>
  <bp:BioSource rdf:ID="BioSource1">
    <bp:name rdf:datatype="http://www.w3.org/2001/XMLSchema#string">Homo sapiens</bp:name>
    <bp:xref rdf:resource="#UnificationXref3" />
  </bp:BioSource>
  <bp:UnificationXref rdf:ID="UnificationXref3">
    <bp:db rdf:datatype="http://www.w3.org/2001/XMLSchema#string">NCBI Taxonomy</bp:db>
    <bp:id rdf:datatype="http://www.w3.org/2001/XMLSchema#string">9606</bp:id>
  </bp:UnificationXref>
  <bp:UnificationXref rdf:ID="UnificationXref4">
    <bp:db rdf:datatype="http://www.w3.org/2001/XMLSchema#string">UniProt</bp:db>
    <bp:id rdf:datatype="http://www.w3.org/2001/XMLSchema#string">P01133</bp:id>
  </bp:UnificationXref>
  <bp:FragmentFeature rdf:ID="FragmentFeature1">
    <bp:featureLocation rdf:resource="#SequenceInterval1" />
  </bp:FragmentFeature>
  <bp:SequenceInterval rdf:ID="SequenceInterval1">
    <bp:sequenceIntervalBegin rdf:resource="#SequenceSite1" />
    <bp:sequenceIntervalEnd rdf:resource="#SequenceSite2" />
  </bp:SequenceInterval>
  <bp:SequenceSite rdf:ID="SequenceSite1">
    <bp:sequencePosition rdf:datatype="http://www.w3.org/2001/XMLSchema#int">971</bp:sequencePosition>
    <bp:positionStatus rdf:datatype="http://www.w3.org/2001/XMLSchema#string">EQUAL</bp:positionStatus>
  </bp:SequenceSite>
  <bp:SequenceSite rdf:ID="SequenceSite2">
    <bp:sequencePosition rdf:datatype="http://www.w3.org/2001/XMLSchema#int">1023</bp:sequencePosition>
    <bp:positionStatus rdf:datatype="http://www.w3.org/2001/XMLSchema#string">EQUAL</bp:positionStatus>
  </bp:SequenceSite>
  <bp:UnificationXref rdf:ID="UnificationXref5">
    <bp:db rdf:datatype="http://www.w3.org/2001/XMLSchema#string">Reactome Database ID Release 89</bp:db>
    <bp:id rdf:datatype="http://www.w3.org/2001/XMLSchema#string">179863</bp:id>
    <bp:comment rdf:datatype="http://www.w3.org/2001/XMLSchema#string">Database identifier. Use this URL to connect to the web page of this instance in Reactome: http://www.reactome.org/cgi-bin/eventbrowser?DB=gk_current&amp;ID=179863</bp:comment>
  </bp:UnificationXref>
  <bp:UnificationXref rdf:ID="UnificationXref6">
    <bp:db rdf:datatype="http://www.w3.org/2001/XMLSchema#string">Reactome</bp:db>
    <bp:id rdf:datatype="http://www.w3.org/2001/XMLSchema#string">R-HSA-179863</bp:id>
    <bp:idVersion rdf:datatype="http://www.w3.org/2001/XMLSchema#string">1</bp:idVersion>
    <bp:comment rdf:datatype="http://www.w3.org/2001/XMLSchema#string">Reactome stable identifier. Use this URL to connect to the web page of this instance in Reactome: http://www.reactome.org/cgi-bin/eventbrowser_st_id?ST_ID=R-HSA-179863.1</bp:comment>
  </bp:UnificationXref>
  <bp:Provenance rdf:ID="Provenance1">
    <bp:name rdf:datatype="http://www.w3.org/2001/XMLSchema#string">Reactome</bp:name>
    <bp:comment rdf:datatype="http://www.w3.org/2001/XMLSchema#string">http://www.reactome.org</bp:comment>
  </bp:Provenance>
  <bp:Protein rdf:ID="Protein3">
    <bp:displayName rdf:datatype="http://www.w3.org/2001/XMLSchema#string">TGFA_HUMAN</bp:displayName>
    <bp:name rdf:datatype="http://www.w3.org/2001/XMLSchema#string">TGFA(24-98)</bp:name>
    <bp:name rdf:datatype="http://www.w3.org/2001/XMLSchema#string">Protransforming growth factor alpha  component recommendedName: Transforming growth factor alpha</bp:name>
    <bp:cellularLocation rdf:resource="#CellularLocationVocabulary2" />
    <bp:entityReference rdf:resource="#ProteinReference2" />
    <bp:feature rdf:resource="#FragmentFeature2" />
    <bp:comment rdf:datatype="http://www.w3.org/2001/XMLSchema#string">Reactome DB_ID: 9624183</bp:comment>
    <bp:xref rdf:resource="#UnificationXref8" />
    <bp:xref rdf:resource="#UnificationXref9" />
    <bp:dataSource rdf:resource="#Provenance1" />
  </bp:Protein>
  <bp:ProteinReference rdf:ID="ProteinReference2">
    <bp:organism rdf:resource="#BioSource1" />
    <bp:name rdf:datatype="http://www.w3.org/2001/XMLSchema#string">UniProt:P01135 TGFA</bp:name>
    <bp:name rdf:datatype="http://www.w3.org/2001/XMLSchema#string">TGFA</bp:name>
    <bp:xref rdf:resource="#UnificationXref7" />
    <bp:comment rdf:datatype="http://www.w3.org/2001/XMLSchema#string">FUNCTION TGF alpha is a mitogenic polypeptide that is able to bind to the EGF receptor/EGFR and to act synergistically with TGF beta to promote anchorage-independent cell proliferation in soft agar.SUBUNIT Interacts with the PDZ domains of MAGI3, SDCBP and SNTA1. The interaction with SDCBP, is required for the targeting to the cell surface. In the endoplasmic reticulum, in its immature form (i.e. with a prosegment and lacking full N-glycosylation), interacts with CNIH. In the Golgi apparatus, may form a complex with CNIH and GORASP2. Interacts (via cytoplasmic C-terminal domain) with NKD2.INTERACTION Isoform 1, isoform 3 and isoform 4 are expressed in keratinocytes and tumor-derived cell lines.</bp:comment>
  </bp:ProteinReference>
  <bp:UnificationXref rdf:ID="UnificationXref7">
    <bp:db rdf:datatype="http://www.w3.org/2001/XMLSchema#string">UniProt</bp:db>
    <bp:id rdf:datatype="http://www.w3.org/2001/XMLSchema#string">P01135</bp:id>
  </bp:UnificationXref>
  <bp:FragmentFeature rdf:ID="FragmentFeature2">
    <bp:featureLocation rdf:resource="#SequenceInterval2" />
  </bp:FragmentFeature>
  <bp:SequenceInterval rdf:ID="SequenceInterval2">
    <bp:sequenceIntervalBegin rdf:resource="#SequenceSite3" />
    <bp:sequenceIntervalEnd rdf:resource="#SequenceSite4" />
  </bp:SequenceInterval>
  <bp:SequenceSite rdf:ID="SequenceSite3">
    <bp:sequencePosition rdf:datatype="http://www.w3.org/2001/XMLSchema#int">24</bp:sequencePosition>
    <bp:positionStatus rdf:datatype="http://www.w3.org/2001/XMLSchema#string">EQUAL</bp:positionStatus>
  </bp:SequenceSite>
  <bp:SequenceSite rdf:ID="SequenceSite4">
    <bp:sequencePosition rdf:datatype="http://www.w3.org/2001/XMLSchema#int">98</bp:sequencePosition>
    <bp:positionStatus rdf:datatype="http://www.w3.org/2001/XMLSchema#string">EQUAL</bp:positionStatus>
  </bp:SequenceSite>
  <bp:UnificationXref rdf:ID="UnificationXref8">
    <bp:db rdf:datatype="http://www.w3.org/2001/XMLSchema#string">Reactome Database ID Release 89</bp:db>
    <bp:id rdf:datatype="http://www.w3.org/2001/XMLSchema#string">9624183</bp:id>
    <bp:comment rdf:datatype="http://www.w3.org/2001/XMLSchema#string">Database identifier. Use this URL to connect to the web page of this instance in Reactome: http://www.reactome.org/cgi-bin/eventbrowser?DB=gk_current&amp;ID=9624183</bp:comment>
  </bp:UnificationXref>
  <bp:UnificationXref rdf:ID="UnificationXref9">
    <bp:db rdf:datatype="http://www.w3.org/2001/XMLSchema#string">Reactome</bp:db>
    <bp:id rdf:datatype="http://www.w3.org/2001/XMLSchema#string">R-HSA-9624183</bp:id>
    <bp:idVersion rdf:datatype="http://www.w3.org/2001/XMLSchema#string">1</bp:idVersion>
    <bp:comment rdf:datatype="http://www.w3.org/2001/XMLSchema#string">Reactome stable identifier. Use this URL to connect to the web page of this instance in Reactome: http://www.reactome.org/cgi-bin/eventbrowser_st_id?ST_ID=R-HSA-9624183.1</bp:comment>
  </bp:UnificationXref>
  <bp:Protein rdf:ID="Protein4">
    <bp:displayName rdf:datatype="http://www.w3.org/2001/XMLSchema#string">AREG_HUMAN</bp:displayName>
    <bp:name rdf:datatype="http://www.w3.org/2001/XMLSchema#string">AREG(101-187)</bp:name>
    <bp:name rdf:datatype="http://www.w3.org/2001/XMLSchema#string">fullName evidence="8"Amphiregulin</bp:name>
    <bp:cellularLocation rdf:resource="#CellularLocationVocabulary2" />
    <bp:entityReference rdf:resource="#ProteinReference3" />
    <bp:feature rdf:resource="#FragmentFeature3" />
    <bp:comment rdf:datatype="http://www.w3.org/2001/XMLSchema#string">Reactome DB_ID: 9624190</bp:comment>
    <bp:xref rdf:resource="#UnificationXref11" />
    <bp:xref rdf:resource="#UnificationXref12" />
    <bp:dataSource rdf:resource="#Provenance1" />
  </bp:Protein>
  <bp:ProteinReference rdf:ID="ProteinReference3">
    <bp:organism rdf:resource="#BioSource1" />
    <bp:name rdf:datatype="http://www.w3.org/2001/XMLSchema#string">UniProt:P15514 AREG</bp:name>
    <bp:name rdf:datatype="http://www.w3.org/2001/XMLSchema#string">AREG</bp:name>
    <bp:name rdf:datatype="http://www.w3.org/2001/XMLSchema#string">AREGB</bp:name>
    <bp:name rdf:datatype="http://www.w3.org/2001/XMLSchema#string">SDGF</bp:name>
    <bp:xref rdf:resource="#UnificationXref10" />
    <bp:comment rdf:datatype="http://www.w3.org/2001/XMLSchema#string">FUNCTION Ligand of the EGF receptor/EGFR. Autocrine growth factor as well as a mitogen for a broad range of target cells including astrocytes, Schwann cells and fibroblasts.SUBUNIT The immature precursor interacts with CNIH.INTERACTION By phorbol 12-myristate 13-acetate (PMA).MISCELLANEOUS AR is a protein containing cysteines in disulfide linkage(s) that are essential for its biological activity. AR may contain oligosaccharides and/or lipid moieties that are not obligatory for the biological activity.SIMILARITY Belongs to the amphiregulin family.</bp:comment>
  </bp:ProteinReference>
  <bp:UnificationXref rdf:ID="UnificationXref10">
    <bp:db rdf:datatype="http://www.w3.org/2001/XMLSchema#string">UniProt</bp:db>
    <bp:id rdf:datatype="http://www.w3.org/2001/XMLSchema#string">P15514</bp:id>
  </bp:UnificationXref>
  <bp:FragmentFeature rdf:ID="FragmentFeature3">
    <bp:featureLocation rdf:resource="#SequenceInterval3" />
  </bp:FragmentFeature>
  <bp:SequenceInterval rdf:ID="SequenceInterval3">
    <bp:sequenceIntervalBegin rdf:resource="#SequenceSite5" />
    <bp:sequenceIntervalEnd rdf:resource="#SequenceSite6" />
  </bp:SequenceInterval>
  <bp:SequenceSite rdf:ID="SequenceSite5">
    <bp:sequencePosition rdf:datatype="http://www.w3.org/2001/XMLSchema#int">101</bp:sequencePosition>
    <bp:positionStatus rdf:datatype="http://www.w3.org/2001/XMLSchema#string">EQUAL</bp:positionStatus>
  </bp:SequenceSite>
  <bp:SequenceSite rdf:ID="SequenceSite6">
    <bp:sequencePosition rdf:datatype="http://www.w3.org/2001/XMLSchema#int">187</bp:sequencePosition>
    <bp:positionStatus rdf:datatype="http://www.w3.org/2001/XMLSchema#string">EQUAL</bp:positionStatus>
  </bp:SequenceSite>
  <bp:UnificationXref rdf:ID="UnificationXref11">
    <bp:db rdf:datatype="http://www.w3.org/2001/XMLSchema#string">Reactome Database ID Release 89</bp:db>
    <bp:id rdf:datatype="http://www.w3.org/2001/XMLSchema#string">9624190</bp:id>
    <bp:comment rdf:datatype="http://www.w3.org/2001/XMLSchema#string">Database identifier. Use this URL to connect to the web page of this instance in Reactome: http://www.reactome.org/cgi-bin/eventbrowser?DB=gk_current&amp;ID=9624190</bp:comment>
  </bp:UnificationXref>
  <bp:UnificationXref rdf:ID="UnificationXref12">
    <bp:db rdf:datatype="http://www.w3.org/2001/XMLSchema#string">Reactome</bp:db>
    <bp:id rdf:datatype="http://www.w3.org/2001/XMLSchema#string">R-HSA-9624190</bp:id>
    <bp:idVersion rdf:datatype="http://www.w3.org/2001/XMLSchema#string">1</bp:idVersion>
    <bp:comment rdf:datatype="http://www.w3.org/2001/XMLSchema#string">Reactome stable identifier. Use this URL to connect to the web page of this instance in Reactome: http://www.reactome.org/cgi-bin/eventbrowser_st_id?ST_ID=R-HSA-9624190.1</bp:comment>
  </bp:UnificationXref>
  <bp:Protein rdf:ID="Protein5">
    <bp:displayName rdf:datatype="http://www.w3.org/2001/XMLSchema#string">Epigen</bp:displayName>
    <bp:name rdf:datatype="http://www.w3.org/2001/XMLSchema#string">EPGN(23-154)</bp:name>
    <bp:name rdf:datatype="http://www.w3.org/2001/XMLSchema#string">EPGN_HUMAN</bp:name>
    <bp:cellularLocation rdf:resource="#CellularLocationVocabulary2" />
    <bp:entityReference rdf:resource="#ProteinReference4" />
    <bp:feature rdf:resource="#FragmentFeature4" />
    <bp:comment rdf:datatype="http://www.w3.org/2001/XMLSchema#string">Reactome DB_ID: 9624187</bp:comment>
    <bp:xref rdf:resource="#UnificationXref14" />
    <bp:xref rdf:resource="#UnificationXref15" />
    <bp:dataSource rdf:resource="#Provenance1" />
  </bp:Protein>
  <bp:ProteinReference rdf:ID="ProteinReference4">
    <bp:organism rdf:resource="#BioSource1" />
    <bp:name rdf:datatype="http://www.w3.org/2001/XMLSchema#string">UniProt:Q6UW88 EPGN</bp:name>
    <bp:name rdf:datatype="http://www.w3.org/2001/XMLSchema#string">EPGN</bp:name>
    <bp:name rdf:datatype="http://www.w3.org/2001/XMLSchema#string">UNQ3072/PRO9904</bp:name>
    <bp:xref rdf:resource="#UnificationXref13" />
    <bp:comment rdf:datatype="http://www.w3.org/2001/XMLSchema#string">FUNCTION Promotes the growth of epithelial cells. May stimulate the phosphorylation of EGFR and mitogen-activated protein kinases.</bp:comment>
  </bp:ProteinReference>
  <bp:UnificationXref rdf:ID="UnificationXref13">
    <bp:db rdf:datatype="http://www.w3.org/2001/XMLSchema#string">UniProt</bp:db>
    <bp:id rdf:datatype="http://www.w3.org/2001/XMLSchema#string">Q6UW88</bp:id>
  </bp:UnificationXref>
  <bp:FragmentFeature rdf:ID="FragmentFeature4">
    <bp:featureLocation rdf:resource="#SequenceInterval4" />
  </bp:FragmentFeature>
  <bp:SequenceInterval rdf:ID="SequenceInterval4">
    <bp:sequenceIntervalBegin rdf:resource="#SequenceSite7" />
    <bp:sequenceIntervalEnd rdf:resource="#SequenceSite8" />
  </bp:SequenceInterval>
  <bp:SequenceSite rdf:ID="SequenceSite7">
    <bp:sequencePosition rdf:datatype="http://www.w3.org/2001/XMLSchema#int">23</bp:sequencePosition>
    <bp:positionStatus rdf:datatype="http://www.w3.org/2001/XMLSchema#string">EQUAL</bp:positionStatus>
  </bp:SequenceSite>
  <bp:SequenceSite rdf:ID="SequenceSite8">
    <bp:sequencePosition rdf:datatype="http://www.w3.org/2001/XMLSchema#int">154</bp:sequencePosition>
    <bp:positionStatus rdf:datatype="http://www.w3.org/2001/XMLSchema#string">EQUAL</bp:positionStatus>
  </bp:SequenceSite>
  <bp:UnificationXref rdf:ID="UnificationXref14">
    <bp:db rdf:datatype="http://www.w3.org/2001/XMLSchema#string">Reactome Database ID Release 89</bp:db>
    <bp:id rdf:datatype="http://www.w3.org/2001/XMLSchema#string">9624187</bp:id>
    <bp:comment rdf:datatype="http://www.w3.org/2001/XMLSchema#string">Database identifier. Use this URL to connect to the web page of this instance in Reactome: http://www.reactome.org/cgi-bin/eventbrowser?DB=gk_current&amp;ID=9624187</bp:comment>
  </bp:UnificationXref>
  <bp:UnificationXref rdf:ID="UnificationXref15">
    <bp:db rdf:datatype="http://www.w3.org/2001/XMLSchema#string">Reactome</bp:db>
    <bp:id rdf:datatype="http://www.w3.org/2001/XMLSchema#string">R-HSA-9624187</bp:id>
    <bp:idVersion rdf:datatype="http://www.w3.org/2001/XMLSchema#string">1</bp:idVersion>
    <bp:comment rdf:datatype="http://www.w3.org/2001/XMLSchema#string">Reactome stable identifier. Use this URL to connect to the web page of this instance in Reactome: http://www.reactome.org/cgi-bin/eventbrowser_st_id?ST_ID=R-HSA-9624187.1</bp:comment>
  </bp:UnificationXref>
  <bp:Protein rdf:ID="Protein6">
    <bp:displayName rdf:datatype="http://www.w3.org/2001/XMLSchema#string">BTC(32-111)</bp:displayName>
    <bp:name rdf:datatype="http://www.w3.org/2001/XMLSchema#string">Betacellulin</bp:name>
    <bp:cellularLocation rdf:resource="#CellularLocationVocabulary2" />
    <bp:entityReference rdf:resource="#ProteinReference5" />
    <bp:feature rdf:resource="#FragmentFeature5" />
    <bp:comment rdf:datatype="http://www.w3.org/2001/XMLSchema#string">Reactome DB_ID: 1233224</bp:comment>
    <bp:xref rdf:resource="#UnificationXref17" />
    <bp:xref rdf:resource="#UnificationXref18" />
    <bp:dataSource rdf:resource="#Provenance1" />
  </bp:Protein>
  <bp:ProteinReference rdf:ID="ProteinReference5">
    <bp:organism rdf:resource="#BioSource1" />
    <bp:name rdf:datatype="http://www.w3.org/2001/XMLSchema#string">UniProt:P35070 BTC</bp:name>
    <bp:name rdf:datatype="http://www.w3.org/2001/XMLSchema#string">BTC</bp:name>
    <bp:xref rdf:resource="#UnificationXref16" />
    <bp:comment rdf:datatype="http://www.w3.org/2001/XMLSchema#string">FUNCTION Growth factor that binds to EGFR, ERBB4 and other EGF receptor family members. Potent mitogen for retinal pigment epithelial cells and vascular smooth muscle cells.SUBUNIT Monomer. Interacts with EGFR and ERBB4.INTERACTION Synthesized in several tissues and tumor cells. Predominantly expressed in pancreas and small intestine.</bp:comment>
  </bp:ProteinReference>
  <bp:UnificationXref rdf:ID="UnificationXref16">
    <bp:db rdf:datatype="http://www.w3.org/2001/XMLSchema#string">UniProt</bp:db>
    <bp:id rdf:datatype="http://www.w3.org/2001/XMLSchema#string">P35070</bp:id>
  </bp:UnificationXref>
  <bp:FragmentFeature rdf:ID="FragmentFeature5">
    <bp:featureLocation rdf:resource="#SequenceInterval5" />
  </bp:FragmentFeature>
  <bp:SequenceInterval rdf:ID="SequenceInterval5">
    <bp:sequenceIntervalBegin rdf:resource="#SequenceSite9" />
    <bp:sequenceIntervalEnd rdf:resource="#SequenceSite10" />
  </bp:SequenceInterval>
  <bp:SequenceSite rdf:ID="SequenceSite9">
    <bp:sequencePosition rdf:datatype="http://www.w3.org/2001/XMLSchema#int">32</bp:sequencePosition>
    <bp:positionStatus rdf:datatype="http://www.w3.org/2001/XMLSchema#string">EQUAL</bp:positionStatus>
  </bp:SequenceSite>
  <bp:SequenceSite rdf:ID="SequenceSite10">
    <bp:sequencePosition rdf:datatype="http://www.w3.org/2001/XMLSchema#int">111</bp:sequencePosition>
    <bp:positionStatus rdf:datatype="http://www.w3.org/2001/XMLSchema#string">EQUAL</bp:positionStatus>
  </bp:SequenceSite>
  <bp:UnificationXref rdf:ID="UnificationXref17">
    <bp:db rdf:datatype="http://www.w3.org/2001/XMLSchema#string">Reactome Database ID Release 89</bp:db>
    <bp:id rdf:datatype="http://www.w3.org/2001/XMLSchema#string">1233224</bp:id>
    <bp:comment rdf:datatype="http://www.w3.org/2001/XMLSchema#string">Database identifier. Use this URL to connect to the web page of this instance in Reactome: http://www.reactome.org/cgi-bin/eventbrowser?DB=gk_current&amp;ID=1233224</bp:comment>
  </bp:UnificationXref>
  <bp:UnificationXref rdf:ID="UnificationXref18">
    <bp:db rdf:datatype="http://www.w3.org/2001/XMLSchema#string">Reactome</bp:db>
    <bp:id rdf:datatype="http://www.w3.org/2001/XMLSchema#string">R-HSA-1233224</bp:id>
    <bp:idVersion rdf:datatype="http://www.w3.org/2001/XMLSchema#string">2</bp:idVersion>
    <bp:comment rdf:datatype="http://www.w3.org/2001/XMLSchema#string">Reactome stable identifier. Use this URL to connect to the web page of this instance in Reactome: http://www.reactome.org/cgi-bin/eventbrowser_st_id?ST_ID=R-HSA-1233224.2</bp:comment>
  </bp:UnificationXref>
  <bp:Protein rdf:ID="Protein7">
    <bp:displayName rdf:datatype="http://www.w3.org/2001/XMLSchema#string">Epiregulin</bp:displayName>
    <bp:name rdf:datatype="http://www.w3.org/2001/XMLSchema#string">EREG(60-108)</bp:name>
    <bp:cellularLocation rdf:resource="#CellularLocationVocabulary2" />
    <bp:entityReference rdf:resource="#ProteinReference6" />
    <bp:feature rdf:resource="#FragmentFeature6" />
    <bp:comment rdf:datatype="http://www.w3.org/2001/XMLSchema#string">Reactome DB_ID: 1233233</bp:comment>
    <bp:xref rdf:resource="#UnificationXref20" />
    <bp:xref rdf:resource="#UnificationXref21" />
    <bp:dataSource rdf:resource="#Provenance1" />
  </bp:Protein>
  <bp:ProteinReference rdf:ID="ProteinReference6">
    <bp:organism rdf:resource="#BioSource1" />
    <bp:name rdf:datatype="http://www.w3.org/2001/XMLSchema#string">UniProt:O14944 EREG</bp:name>
    <bp:name rdf:datatype="http://www.w3.org/2001/XMLSchema#string">EREG</bp:name>
    <bp:xref rdf:resource="#UnificationXref19" />
    <bp:comment rdf:datatype="http://www.w3.org/2001/XMLSchema#string">FUNCTION Ligand of the EGF receptor/EGFR and ERBB4. Stimulates EGFR and ERBB4 tyrosine phosphorylation (PubMed:9419975). Contributes to inflammation, wound healing, tissue repair, and oocyte maturation by regulating angiogenesis and vascular remodeling and by stimulating cell proliferation (PubMed:24631357).SUBUNIT Interacts with EGFR and ERBB4.INTERACTION In normal adults, expressed predominantly in the placenta and peripheral blood leukocytes. High levels were detected in carcinomas of the bladder, lung, kidney and colon.</bp:comment>
  </bp:ProteinReference>
  <bp:UnificationXref rdf:ID="UnificationXref19">
    <bp:db rdf:datatype="http://www.w3.org/2001/XMLSchema#string">UniProt</bp:db>
    <bp:id rdf:datatype="http://www.w3.org/2001/XMLSchema#string">O14944</bp:id>
  </bp:UnificationXref>
  <bp:FragmentFeature rdf:ID="FragmentFeature6">
    <bp:featureLocation rdf:resource="#SequenceInterval6" />
  </bp:FragmentFeature>
  <bp:SequenceInterval rdf:ID="SequenceInterval6">
    <bp:sequenceIntervalBegin rdf:resource="#SequenceSite11" />
    <bp:sequenceIntervalEnd rdf:resource="#SequenceSite12" />
  </bp:SequenceInterval>
  <bp:SequenceSite rdf:ID="SequenceSite11">
    <bp:sequencePosition rdf:datatype="http://www.w3.org/2001/XMLSchema#int">60</bp:sequencePosition>
    <bp:positionStatus rdf:datatype="http://www.w3.org/2001/XMLSchema#string">EQUAL</bp:positionStatus>
  </bp:SequenceSite>
  <bp:SequenceSite rdf:ID="SequenceSite12">
    <bp:sequencePosition rdf:datatype="http://www.w3.org/2001/XMLSchema#int">108</bp:sequencePosition>
    <bp:positionStatus rdf:datatype="http://www.w3.org/2001/XMLSchema#string">EQUAL</bp:positionStatus>
  </bp:SequenceSite>
  <bp:UnificationXref rdf:ID="UnificationXref20">
    <bp:db rdf:datatype="http://www.w3.org/2001/XMLSchema#string">Reactome Database ID Release 89</bp:db>
    <bp:id rdf:datatype="http://www.w3.org/2001/XMLSchema#string">1233233</bp:id>
    <bp:comment rdf:datatype="http://www.w3.org/2001/XMLSchema#string">Database identifier. Use this URL to connect to the web page of this instance in Reactome: http://www.reactome.org/cgi-bin/eventbrowser?DB=gk_current&amp;ID=1233233</bp:comment>
  </bp:UnificationXref>
  <bp:UnificationXref rdf:ID="UnificationXref21">
    <bp:db rdf:datatype="http://www.w3.org/2001/XMLSchema#string">Reactome</bp:db>
    <bp:id rdf:datatype="http://www.w3.org/2001/XMLSchema#string">R-HSA-1233233</bp:id>
    <bp:idVersion rdf:datatype="http://www.w3.org/2001/XMLSchema#string">2</bp:idVersion>
    <bp:comment rdf:datatype="http://www.w3.org/2001/XMLSchema#string">Reactome stable identifier. Use this URL to connect to the web page of this instance in Reactome: http://www.reactome.org/cgi-bin/eventbrowser_st_id?ST_ID=R-HSA-1233233.2</bp:comment>
  </bp:UnificationXref>
  <bp:Protein rdf:ID="Protein8">
    <bp:displayName rdf:datatype="http://www.w3.org/2001/XMLSchema#string">HBEGF</bp:displayName>
    <bp:name rdf:datatype="http://www.w3.org/2001/XMLSchema#string">HBEGF(63-148)</bp:name>
    <bp:name rdf:datatype="http://www.w3.org/2001/XMLSchema#string">HB-EGF</bp:name>
    <bp:name rdf:datatype="http://www.w3.org/2001/XMLSchema#string">Heparin-binding EGF-like growth factors</bp:name>
    <bp:cellularLocation rdf:resource="#CellularLocationVocabulary2" />
    <bp:entityReference rdf:resource="#ProteinReference7" />
    <bp:feature rdf:resource="#FragmentFeature7" />
    <bp:comment rdf:datatype="http://www.w3.org/2001/XMLSchema#string">Reactome DB_ID: 1233234</bp:comment>
    <bp:xref rdf:resource="#UnificationXref23" />
    <bp:xref rdf:resource="#UnificationXref24" />
    <bp:dataSource rdf:resource="#Provenance1" />
  </bp:Protein>
  <bp:ProteinReference rdf:ID="ProteinReference7">
    <bp:organism rdf:resource="#BioSource1" />
    <bp:name rdf:datatype="http://www.w3.org/2001/XMLSchema#string">UniProt:Q99075 HBEGF</bp:name>
    <bp:name rdf:datatype="http://www.w3.org/2001/XMLSchema#string">HBEGF</bp:name>
    <bp:name rdf:datatype="http://www.w3.org/2001/XMLSchema#string">DTR</bp:name>
    <bp:name rdf:datatype="http://www.w3.org/2001/XMLSchema#string">DTS</bp:name>
    <bp:name rdf:datatype="http://www.w3.org/2001/XMLSchema#string">HEGFL</bp:name>
    <bp:xref rdf:resource="#UnificationXref22" />
    <bp:comment rdf:datatype="http://www.w3.org/2001/XMLSchema#string">FUNCTION Growth factor that mediates its effects via EGFR, ERBB2 and ERBB4. Required for normal cardiac valve formation and normal heart function. Promotes smooth muscle cell proliferation. May be involved in macrophage-mediated cellular proliferation. It is mitogenic for fibroblasts, but not endothelial cells. It is able to bind EGF receptor/EGFR with higher affinity than EGF itself and is a far more potent mitogen for smooth muscle cells than EGF. Also acts as a diphtheria toxin receptor.SUBUNIT Interacts with FBLN1 (By similarity). Interacts with EGFR and ERBB4.INTERACTION Mature HB-EGF is released into the extracellular space and probably binds to a receptor.SUBCELLULAR LOCATION Several N-termini have been identified by direct sequencing. The forms with N-termini 63, 73 and 74 have been tested and found to be biologically active.PTM O-glycosylated with core 1 or possibly core 8 glycans. Thr-47 is a minor glycosylation site compared to Thr-44.</bp:comment>
  </bp:ProteinReference>
  <bp:UnificationXref rdf:ID="UnificationXref22">
    <bp:db rdf:datatype="http://www.w3.org/2001/XMLSchema#string">UniProt</bp:db>
    <bp:id rdf:datatype="http://www.w3.org/2001/XMLSchema#string">Q99075</bp:id>
  </bp:UnificationXref>
  <bp:FragmentFeature rdf:ID="FragmentFeature7">
    <bp:featureLocation rdf:resource="#SequenceInterval7" />
  </bp:FragmentFeature>
  <bp:SequenceInterval rdf:ID="SequenceInterval7">
    <bp:sequenceIntervalBegin rdf:resource="#SequenceSite13" />
    <bp:sequenceIntervalEnd rdf:resource="#SequenceSite14" />
  </bp:SequenceInterval>
  <bp:SequenceSite rdf:ID="SequenceSite13">
    <bp:sequencePosition rdf:datatype="http://www.w3.org/2001/XMLSchema#int">63</bp:sequencePosition>
    <bp:positionStatus rdf:datatype="http://www.w3.org/2001/XMLSchema#string">EQUAL</bp:positionStatus>
  </bp:SequenceSite>
  <bp:SequenceSite rdf:ID="SequenceSite14">
    <bp:sequencePosition rdf:datatype="http://www.w3.org/2001/XMLSchema#int">148</bp:sequencePosition>
    <bp:positionStatus rdf:datatype="http://www.w3.org/2001/XMLSchema#string">EQUAL</bp:positionStatus>
  </bp:SequenceSite>
  <bp:UnificationXref rdf:ID="UnificationXref23">
    <bp:db rdf:datatype="http://www.w3.org/2001/XMLSchema#string">Reactome Database ID Release 89</bp:db>
    <bp:id rdf:datatype="http://www.w3.org/2001/XMLSchema#string">1233234</bp:id>
    <bp:comment rdf:datatype="http://www.w3.org/2001/XMLSchema#string">Database identifier. Use this URL to connect to the web page of this instance in Reactome: http://www.reactome.org/cgi-bin/eventbrowser?DB=gk_current&amp;ID=1233234</bp:comment>
  </bp:UnificationXref>
  <bp:UnificationXref rdf:ID="UnificationXref24">
    <bp:db rdf:datatype="http://www.w3.org/2001/XMLSchema#string">Reactome</bp:db>
    <bp:id rdf:datatype="http://www.w3.org/2001/XMLSchema#string">R-HSA-1233234</bp:id>
    <bp:idVersion rdf:datatype="http://www.w3.org/2001/XMLSchema#string">1</bp:idVersion>
    <bp:comment rdf:datatype="http://www.w3.org/2001/XMLSchema#string">Reactome stable identifier. Use this URL to connect to the web page of this instance in Reactome: http://www.reactome.org/cgi-bin/eventbrowser_st_id?ST_ID=R-HSA-1233234.1</bp:comment>
  </bp:UnificationXref>
  <bp:UnificationXref rdf:ID="UnificationXref25">
    <bp:db rdf:datatype="http://www.w3.org/2001/XMLSchema#string">Reactome Database ID Release 89</bp:db>
    <bp:id rdf:datatype="http://www.w3.org/2001/XMLSchema#string">9624194</bp:id>
    <bp:comment rdf:datatype="http://www.w3.org/2001/XMLSchema#string">Database identifier. Use this URL to connect to the web page of this instance in Reactome: http://www.reactome.org/cgi-bin/eventbrowser?DB=gk_current&amp;ID=9624194</bp:comment>
  </bp:UnificationXref>
  <bp:UnificationXref rdf:ID="UnificationXref26">
    <bp:db rdf:datatype="http://www.w3.org/2001/XMLSchema#string">Reactome</bp:db>
    <bp:id rdf:datatype="http://www.w3.org/2001/XMLSchema#string">R-HSA-9624194</bp:id>
    <bp:idVersion rdf:datatype="http://www.w3.org/2001/XMLSchema#string">1</bp:idVersion>
    <bp:comment rdf:datatype="http://www.w3.org/2001/XMLSchema#string">Reactome stable identifier. Use this URL to connect to the web page of this instance in Reactome: http://www.reactome.org/cgi-bin/eventbrowser_st_id?ST_ID=R-HSA-9624194.1</bp:comment>
  </bp:UnificationXref>
  <bp:Stoichiometry rdf:ID="Stoichiometry1">
    <bp:stoichiometricCoefficient rdf:datatype="http://www.w3.org/2001/XMLSchema#float">1</bp:stoichiometricCoefficient>
    <bp:physicalEntity rdf:resource="#Protein1" />
  </bp:Stoichiometry>
  <bp:Protein rdf:ID="Protein9">
    <bp:displayName rdf:datatype="http://www.w3.org/2001/XMLSchema#string">EGFR</bp:displayName>
    <bp:name rdf:datatype="http://www.w3.org/2001/XMLSchema#string">Epidermal Growth Factor Receptor</bp:name>
    <bp:cellularLocation rdf:resource="#CellularLocationVocabulary1" />
    <bp:entityReference rdf:resource="#ProteinReference8" />
    <bp:feature rdf:resource="#FragmentFeature8" />
    <bp:comment rdf:datatype="http://www.w3.org/2001/XMLSchema#string">Reactome DB_ID: 179837</bp:comment>
    <bp:xref rdf:resource="#UnificationXref28" />
    <bp:xref rdf:resource="#UnificationXref29" />
    <bp:dataSource rdf:resource="#Provenance1" />
  </bp:Protein>
  <bp:ProteinReference rdf:ID="ProteinReference8">
    <bp:organism rdf:resource="#BioSource1" />
    <bp:name rdf:datatype="http://www.w3.org/2001/XMLSchema#string">UniProt:P00533 EGFR</bp:name>
    <bp:name rdf:datatype="http://www.w3.org/2001/XMLSchema#string">EGFR</bp:name>
    <bp:name rdf:datatype="http://www.w3.org/2001/XMLSchema#string">ERBB</bp:name>
    <bp:name rdf:datatype="http://www.w3.org/2001/XMLSchema#string">ERBB1</bp:name>
    <bp:name rdf:datatype="http://www.w3.org/2001/XMLSchema#string">HER1</bp:name>
    <bp:xref rdf:resource="#UnificationXref27" />
    <bp:comment rdf:datatype="http://www.w3.org/2001/XMLSchema#string">FUNCTION Receptor tyrosine kinase binding ligands of the EGF family and activating several signaling cascades to convert extracellular cues into appropriate cellular responses (PubMed:2790960, PubMed:10805725, PubMed:27153536). Known ligands include EGF, TGFA/TGF-alpha, AREG, epigen/EPGN, BTC/betacellulin, epiregulin/EREG and HBEGF/heparin-binding EGF (PubMed:2790960, PubMed:7679104, PubMed:8144591, PubMed:9419975, PubMed:15611079, PubMed:12297049, PubMed:27153536, PubMed:20837704, PubMed:17909029). Ligand binding triggers receptor homo- and/or heterodimerization and autophosphorylation on key cytoplasmic residues. The phosphorylated receptor recruits adapter proteins like GRB2 which in turn activates complex downstream signaling cascades. Activates at least 4 major downstream signaling cascades including the RAS-RAF-MEK-ERK, PI3 kinase-AKT, PLCgamma-PKC and STATs modules (PubMed:27153536). May also activate the NF-kappa-B signaling cascade (PubMed:11116146). Also directly phosphorylates other proteins like RGS16, activating its GTPase activity and probably coupling the EGF receptor signaling to the G protein-coupled receptor signaling (PubMed:11602604). Also phosphorylates MUC1 and increases its interaction with SRC and CTNNB1/beta-catenin (PubMed:11483589). Positively regulates cell migration via interaction with CCDC88A/GIV which retains EGFR at the cell membrane following ligand stimulation, promoting EGFR signaling which triggers cell migration (PubMed:20462955). Plays a role in enhancing learning and memory performance (By similarity). Plays a role in mammalian pain signaling (long-lasting hypersensitivity) (By similarity).FUNCTION Isoform 2 may act as an antagonist of EGF action.FUNCTION (Microbial infection) Acts as a receptor for hepatitis C virus (HCV) in hepatocytes and facilitates its cell entry. Mediates HCV entry by promoting the formation of the CD81-CLDN1 receptor complexes that are essential for HCV entry and by enhancing membrane fusion of cells expressing HCV envelope glycoproteins.CATALYTIC ACTIVITY ATP + L-tyrosyl-[protein] = ADP + H(+) + O-phospho-L-tyrosyl-[protein]ACTIVITY REGULATION Endocytosis and inhibition of the activated EGFR by phosphatases like PTPRJ and PTPRK constitute immediate regulatory mechanisms. Upon EGF-binding phosphorylates EPS15 that regulates EGFR endocytosis and activity. Moreover, inducible feedback inhibitors including LRIG1, SOCS4, SOCS5 and ERRFI1 constitute alternative regulatory mechanisms for the EGFR signaling. Up-regulated by NEU3-mediated desialylation of N-linked glycan at Asn-528.SUBUNIT Binding of the ligand triggers homo- and/or heterodimerization of the receptor triggering its autophosphorylation. Heterodimer with ERBB2 (PubMed:10805725). Forms a complex with CCDC88A/GIV (via SH2-like regions) and GNAI3 which leads to enhanced EGFR signaling and triggering of cell migration; binding to CCDC88A requires autophosphorylation of the EGFR C-terminal region, and ligand stimulation is required for recruitment of GNAI3 to the complex (PubMed:20462955, PubMed:25187647). Interacts with ERRFI1; inhibits dimerization of the kinase domain and autophosphorylation (PubMed:18046415). Part of a complex with ERBB2 and either PIK3C2A or PIK3C2B (PubMed:10805725). Interacts with GRB2; an adapter protein coupling the receptor to downstream signaling pathways. Interacts with GAB2; involved in signaling downstream of EGFR. Interacts with STAT3; mediates EGFR downstream signaling in cell proliferation. Interacts with RIPK1; involved in NF-kappa-B activation. Interacts (autophosphorylated) with CBL, CBLB and CBLC; involved in EGFR ubiquitination and regulation; interaction with CBL is reduced in the presence of tensin TNS4 (PubMed:23774213). Interacts with SOCS5; regulates EGFR degradation through ELOC- and ELOB-mediated ubiquitination and proteasomal degradation. Interacts with PRMT5; methylates EGFR and enhances interaction with PTPN6. Interacts (phosphorylated) with PTPN6; inhibits EGFR-dependent activation of MAPK/ERK. Interacts with COPG1; essential for regulation of EGF-dependent nuclear transport of EGFR by retrograde trafficking from the Golgi to the ER. Interacts with TNK2; this interaction is dependent on EGF stimulation and kinase activity of EGFR. Interacts with PCNA; positively regulates PCNA (PubMed:17115032). Interacts with PELP1. Interacts with MUC1. Interacts with AP2M1. Interacts with FER. May interact with EPS8; mediates EPS8 phosphorylation. Interacts (via SH2 domains) with GRB2, NCK1 and NCK2 (PubMed:10026169). Interacts with ATXN2. Interacts with GAREM1. Interacts (ubiquitinated) with ANKRD13A/B/D; the interaction is direct and may regulate EGFR internalization after EGF stimulation. Interacts with GPER1; the interaction occurs in an estrogen-dependent manner. Interacts (via C-terminal cytoplasmic kinase domain) with ZPR1 (via zinc fingers). Interacts with RNF115 and RNF126 (PubMed:23418353). Interacts with GPRC5A (via its transmembrane domain) (PubMed:25311788). Interacts with FAM83B; positively regulates EGFR inducing its autophosphorylation in absence of stimulation by EGF (PubMed:23912460). Interacts with LAPTM4B; positively correlates with EGFR activation (PubMed:28479384). Interacts with STX19 (PubMed:16420529). Interacts with CD44 (PubMed:23589287). Interacts with PGRMC1; the interaction requires PGRMC1 homodimerization (PubMed:26988023). Interacts with PIKFYVE (PubMed:17909029). Interacts with NEU3. Interacts with TRAF4 (PubMed:30352854). Interacts with the ant venom OMEGA-myrmeciitoxin(02)-Mg1a (By similarity).INTERACTION In response to EGF, translocated from the cell membrane to the nucleus via Golgi and ER (PubMed:20674546, PubMed:17909029). Endocytosed upon activation by ligand (PubMed:2790960, PubMed:17182860, PubMed:27153536, PubMed:17909029). Colocalized with GPER1 in the nucleus of estrogen agonist-induced cancer-associated fibroblasts (CAF) (PubMed:20551055).SUBCELLULAR LOCATION Ubiquitously expressed. Isoform 2 is also expressed in ovarian cancers.PTM Phosphorylated on Tyr residues in response to EGF (PubMed:20462955, PubMed:27153536). Phosphorylation at Ser-695 is partial and occurs only if Thr-693 is phosphorylated. Phosphorylation at Thr-678 and Thr-693 by PRKD1 inhibits EGF-induced MAPK8/JNK1 activation. Dephosphorylation by PTPRJ prevents endocytosis and stabilizes the receptor at the plasma membrane. Autophosphorylation at Tyr-1197 is stimulated by methylation at Arg-1199 and enhances interaction with PTPN6. Autophosphorylation at Tyr-1092 and/or Tyr-1110 recruits STAT3. Dephosphorylated by PTPN1 and PTPN2.PTM Monoubiquitinated and polyubiquitinated upon EGF stimulation; which does not affect tyrosine kinase activity or signaling capacity but may play a role in lysosomal targeting (PubMed:27153536). Polyubiquitin linkage is mainly through 'Lys-63', but linkage through 'Lys-48', 'Lys-11' and 'Lys-29' also occurs. Deubiquitination by OTUD7B prevents degradation. Ubiquitinated by RNF115 and RNF126 (By similarity). Ubiquitinated by ZNRF1 or CBL at different lysines in response to EGF stimulation; leading to recruitment of the ESCRT machinery and subsequent degradation in the lysosomes (PubMed:33996800). Deubiquitinated by UCHL1 leading to the inhibition of its degradation (By similarity).PTM Palmitoylated on Cys residues by ZDHHC20. Palmitoylation inhibits internalization after ligand binding, and increases the persistence of tyrosine-phosphorylated EGFR at the cell membrane. Palmitoylation increases the amplitude and duration of EGFR signaling.PTM Methylated. Methylation at Arg-1199 by PRMT5 stimulates phosphorylation at Tyr-1197.DISEASE The gene represented in this entry is involved in disease pathogenesis.DISEASE The disease is caused by variants affecting the gene represented in this entry.SIMILARITY Belongs to the protein kinase superfamily. Tyr protein kinase family. EGF receptor subfamily.ONLINE INFORMATION EGFR entry</bp:comment>
  </bp:ProteinReference>
  <bp:UnificationXref rdf:ID="UnificationXref27">
    <bp:db rdf:datatype="http://www.w3.org/2001/XMLSchema#string">UniProt</bp:db>
    <bp:id rdf:datatype="http://www.w3.org/2001/XMLSchema#string">P00533</bp:id>
  </bp:UnificationXref>
  <bp:FragmentFeature rdf:ID="FragmentFeature8">
    <bp:featureLocation rdf:resource="#SequenceInterval8" />
  </bp:FragmentFeature>
  <bp:SequenceInterval rdf:ID="SequenceInterval8">
    <bp:sequenceIntervalBegin rdf:resource="#SequenceSite15" />
    <bp:sequenceIntervalEnd rdf:resource="#SequenceSite16" />
  </bp:SequenceInterval>
  <bp:SequenceSite rdf:ID="SequenceSite15">
    <bp:sequencePosition rdf:datatype="http://www.w3.org/2001/XMLSchema#int">25</bp:sequencePosition>
    <bp:positionStatus rdf:datatype="http://www.w3.org/2001/XMLSchema#string">EQUAL</bp:positionStatus>
  </bp:SequenceSite>
  <bp:SequenceSite rdf:ID="SequenceSite16">
    <bp:sequencePosition rdf:datatype="http://www.w3.org/2001/XMLSchema#int">1210</bp:sequencePosition>
    <bp:positionStatus rdf:datatype="http://www.w3.org/2001/XMLSchema#string">EQUAL</bp:positionStatus>
  </bp:SequenceSite>
  <bp:UnificationXref rdf:ID="UnificationXref28">
    <bp:db rdf:datatype="http://www.w3.org/2001/XMLSchema#string">Reactome Database ID Release 89</bp:db>
    <bp:id rdf:datatype="http://www.w3.org/2001/XMLSchema#string">179837</bp:id>
    <bp:comment rdf:datatype="http://www.w3.org/2001/XMLSchema#string">Database identifier. Use this URL to connect to the web page of this instance in Reactome: http://www.reactome.org/cgi-bin/eventbrowser?DB=gk_current&amp;ID=179837</bp:comment>
  </bp:UnificationXref>
  <bp:UnificationXref rdf:ID="UnificationXref29">
    <bp:db rdf:datatype="http://www.w3.org/2001/XMLSchema#string">Reactome</bp:db>
    <bp:id rdf:datatype="http://www.w3.org/2001/XMLSchema#string">R-HSA-179837</bp:id>
    <bp:idVersion rdf:datatype="http://www.w3.org/2001/XMLSchema#string">1</bp:idVersion>
    <bp:comment rdf:datatype="http://www.w3.org/2001/XMLSchema#string">Reactome stable identifier. Use this URL to connect to the web page of this instance in Reactome: http://www.reactome.org/cgi-bin/eventbrowser_st_id?ST_ID=R-HSA-179837.1</bp:comment>
  </bp:UnificationXref>
  <bp:Stoichiometry rdf:ID="Stoichiometry2">
    <bp:stoichiometricCoefficient rdf:datatype="http://www.w3.org/2001/XMLSchema#float">1</bp:stoichiometricCoefficient>
    <bp:physicalEntity rdf:resource="#Protein9" />
  </bp:Stoichiometry>
  <bp:UnificationXref rdf:ID="UnificationXref30">
    <bp:db rdf:datatype="http://www.w3.org/2001/XMLSchema#string">Reactome Database ID Release 89</bp:db>
    <bp:id rdf:datatype="http://www.w3.org/2001/XMLSchema#string">9624419</bp:id>
    <bp:comment rdf:datatype="http://www.w3.org/2001/XMLSchema#string">Database identifier. Use this URL to connect to the web page of this instance in Reactome: http://www.reactome.org/cgi-bin/eventbrowser?DB=gk_current&amp;ID=9624419</bp:comment>
  </bp:UnificationXref>
  <bp:UnificationXref rdf:ID="UnificationXref31">
    <bp:db rdf:datatype="http://www.w3.org/2001/XMLSchema#string">Reactome</bp:db>
    <bp:id rdf:datatype="http://www.w3.org/2001/XMLSchema#string">R-HSA-9624419</bp:id>
    <bp:idVersion rdf:datatype="http://www.w3.org/2001/XMLSchema#string">1</bp:idVersion>
    <bp:comment rdf:datatype="http://www.w3.org/2001/XMLSchema#string">Reactome stable identifier. Use this URL to connect to the web page of this instance in Reactome: http://www.reactome.org/cgi-bin/eventbrowser_st_id?ST_ID=R-HSA-9624419.1</bp:comment>
  </bp:UnificationXref>
  <bp:Stoichiometry rdf:ID="Stoichiometry3">
    <bp:stoichiometricCoefficient rdf:datatype="http://www.w3.org/2001/XMLSchema#float">2</bp:stoichiometricCoefficient>
    <bp:physicalEntity rdf:resource="#Complex1" />
  </bp:Stoichiometry>
  <bp:Complex rdf:ID="Complex2">
    <bp:displayName rdf:datatype="http://www.w3.org/2001/XMLSchema#string">EGF-like ligands:EGFR dimer</bp:displayName>
    <bp:cellularLocation rdf:resource="#CellularLocationVocabulary1" />
    <bp:componentStoichiometry rdf:resource="#Stoichiometry4" />
    <bp:component rdf:resource="#Complex1" />
    <bp:comment rdf:datatype="http://www.w3.org/2001/XMLSchema#string">Reactome DB_ID: 9624420</bp:comment>
    <bp:xref rdf:resource="#UnificationXref32" />
    <bp:xref rdf:resource="#UnificationXref33" />
    <bp:dataSource rdf:resource="#Provenance1" />
  </bp:Complex>
  <bp:Stoichiometry rdf:ID="Stoichiometry4">
    <bp:stoichiometricCoefficient rdf:datatype="http://www.w3.org/2001/XMLSchema#float">2</bp:stoichiometricCoefficient>
    <bp:physicalEntity rdf:resource="#Complex1" />
  </bp:Stoichiometry>
  <bp:UnificationXref rdf:ID="UnificationXref32">
    <bp:db rdf:datatype="http://www.w3.org/2001/XMLSchema#string">Reactome Database ID Release 89</bp:db>
    <bp:id rdf:datatype="http://www.w3.org/2001/XMLSchema#string">9624420</bp:id>
    <bp:comment rdf:datatype="http://www.w3.org/2001/XMLSchema#string">Database identifier. Use this URL to connect to the web page of this instance in Reactome: http://www.reactome.org/cgi-bin/eventbrowser?DB=gk_current&amp;ID=9624420</bp:comment>
  </bp:UnificationXref>
  <bp:UnificationXref rdf:ID="UnificationXref33">
    <bp:db rdf:datatype="http://www.w3.org/2001/XMLSchema#string">Reactome</bp:db>
    <bp:id rdf:datatype="http://www.w3.org/2001/XMLSchema#string">R-HSA-9624420</bp:id>
    <bp:idVersion rdf:datatype="http://www.w3.org/2001/XMLSchema#string">1</bp:idVersion>
    <bp:comment rdf:datatype="http://www.w3.org/2001/XMLSchema#string">Reactome stable identifier. Use this URL to connect to the web page of this instance in Reactome: http://www.reactome.org/cgi-bin/eventbrowser_st_id?ST_ID=R-HSA-9624420.1</bp:comment>
  </bp:UnificationXref>
  <bp:UnificationXref rdf:ID="UnificationXref34">
    <bp:db rdf:datatype="http://www.w3.org/2001/XMLSchema#string">Reactome Database ID Release 89</bp:db>
    <bp:id rdf:datatype="http://www.w3.org/2001/XMLSchema#string">177922</bp:id>
    <bp:comment rdf:datatype="http://www.w3.org/2001/XMLSchema#string">Database identifier. Use this URL to connect to the web page of this instance in Reactome: http://www.reactome.org/cgi-bin/eventbrowser?DB=gk_current&amp;ID=177922</bp:comment>
  </bp:UnificationXref>
  <bp:UnificationXref rdf:ID="UnificationXref35">
    <bp:db rdf:datatype="http://www.w3.org/2001/XMLSchema#string">Reactome</bp:db>
    <bp:id rdf:datatype="http://www.w3.org/2001/XMLSchema#string">R-HSA-177922</bp:id>
    <bp:idVersion rdf:datatype="http://www.w3.org/2001/XMLSchema#string">5</bp:idVersion>
    <bp:comment rdf:datatype="http://www.w3.org/2001/XMLSchema#string">Reactome stable identifier. Use this URL to connect to the web page of this instance in Reactome: http://www.reactome.org/cgi-bin/eventbrowser_st_id?ST_ID=R-HSA-177922.5</bp:comment>
  </bp:UnificationXref>
  <bp:PublicationXref rdf:ID="PublicationXref1">
    <bp:id rdf:datatype="http://www.w3.org/2001/XMLSchema#string">31075398</bp:id>
    <bp:db rdf:datatype="http://www.w3.org/2001/XMLSchema#string">Pubmed</bp:db>
    <bp:year rdf:datatype="http://www.w3.org/2001/XMLSchema#int">2019</bp:year>
    <bp:title rdf:datatype="http://www.w3.org/2001/XMLSchema#string">Angio-associated migratory cell protein interacts with epidermal growth factor receptor and enhances proliferation and drug resistance in human non-small cell lung cancer cells</bp:title>
    <bp:author rdf:datatype="http://www.w3.org/2001/XMLSchema#string">Yao, Shun</bp:author>
    <bp:author rdf:datatype="http://www.w3.org/2001/XMLSchema#string">Shi, Feifei</bp:author>
    <bp:author rdf:datatype="http://www.w3.org/2001/XMLSchema#string">Wang, Yingying</bp:author>
    <bp:author rdf:datatype="http://www.w3.org/2001/XMLSchema#string">Sun, Xiaoyang</bp:author>
    <bp:author rdf:datatype="http://www.w3.org/2001/XMLSchema#string">Sun, Wenbo</bp:author>
    <bp:author rdf:datatype="http://www.w3.org/2001/XMLSchema#string">Zhang, Yifeng</bp:author>
    <bp:author rdf:datatype="http://www.w3.org/2001/XMLSchema#string">Liu, Xianfang</bp:author>
    <bp:author rdf:datatype="http://www.w3.org/2001/XMLSchema#string">Liu, Xiangguo</bp:author>
    <bp:author rdf:datatype="http://www.w3.org/2001/XMLSchema#string">Su, Ling</bp:author>
    <bp:source rdf:datatype="http://www.w3.org/2001/XMLSchema#string">Cell. Signal. 61:10-19</bp:source>
  </bp:PublicationXref>
  <bp:PublicationXref rdf:ID="PublicationXref2">
    <bp:id rdf:datatype="http://www.w3.org/2001/XMLSchema#string">8639530</bp:id>
    <bp:db rdf:datatype="http://www.w3.org/2001/XMLSchema#string">Pubmed</bp:db>
    <bp:year rdf:datatype="http://www.w3.org/2001/XMLSchema#int">1996</bp:year>
    <bp:title rdf:datatype="http://www.w3.org/2001/XMLSchema#string">Activation of epidermal growth factor receptor by epidermal growth factor</bp:title>
    <bp:author rdf:datatype="http://www.w3.org/2001/XMLSchema#string">Sherrill, JM</bp:author>
    <bp:author rdf:datatype="http://www.w3.org/2001/XMLSchema#string">Kyte, J</bp:author>
    <bp:source rdf:datatype="http://www.w3.org/2001/XMLSchema#string">Biochemistry 35:5705-18</bp:source>
  </bp:PublicationXref>
  <bp:Control rdf:ID="Control1">
    <bp:controlType rdf:datatype="http://www.w3.org/2001/XMLSchema#string">ACTIVATION</bp:controlType>
    <bp:xref rdf:resource="#UnificationXref36" />
    <bp:dataSource rdf:resource="#Provenance1" />
    <bp:controller rdf:resource="#Complex3" />
    <bp:comment rdf:datatype="http://www.w3.org/2001/XMLSchema#string">activeUnit: #Protein10</bp:comment>
    <bp:controlled rdf:resource="#BiochemicalReaction1" />
  </bp:Control>
  <bp:UnificationXref rdf:ID="UnificationXref36">
    <bp:db rdf:datatype="http://www.w3.org/2001/XMLSchema#string">Reactome Database ID Release 89</bp:db>
    <bp:id rdf:datatype="http://www.w3.org/2001/XMLSchema#string">9851405</bp:id>
    <bp:comment rdf:datatype="http://www.w3.org/2001/XMLSchema#string">Database identifier. Use this URL to connect to the web page of this instance in Reactome: http://www.reactome.org/cgi-bin/eventbrowser?DB=gk_current&amp;ID=9851405</bp:comment>
  </bp:UnificationXref>
  <bp:Complex rdf:ID="Complex3">
    <bp:displayName rdf:datatype="http://www.w3.org/2001/XMLSchema#string">EGFR:AAMP</bp:displayName>
    <bp:cellularLocation rdf:resource="#CellularLocationVocabulary1" />
    <bp:componentStoichiometry rdf:resource="#Stoichiometry5" />
    <bp:component rdf:resource="#Protein10" />
    <bp:componentStoichiometry rdf:resource="#Stoichiometry6" />
    <bp:component rdf:resource="#Protein9" />
    <bp:comment rdf:datatype="http://www.w3.org/2001/XMLSchema#string">Reactome DB_ID: 9674862</bp:comment>
    <bp:xref rdf:resource="#UnificationXref41" />
    <bp:xref rdf:resource="#UnificationXref42" />
    <bp:dataSource rdf:resource="#Provenance1" />
  </bp:Complex>
  <bp:Protein rdf:ID="Protein10">
    <bp:displayName rdf:datatype="http://www.w3.org/2001/XMLSchema#string">AAMP</bp:displayName>
    <bp:name rdf:datatype="http://www.w3.org/2001/XMLSchema#string">Angio-associated migratory cell protein</bp:name>
    <bp:cellularLocation rdf:resource="#CellularLocationVocabulary3" />
    <bp:entityReference rdf:resource="#ProteinReference9" />
    <bp:feature rdf:resource="#FragmentFeature9" />
    <bp:comment rdf:datatype="http://www.w3.org/2001/XMLSchema#string">Reactome DB_ID: 9674636</bp:comment>
    <bp:xref rdf:resource="#UnificationXref39" />
    <bp:xref rdf:resource="#UnificationXref40" />
    <bp:dataSource rdf:resource="#Provenance1" />
  </bp:Protein>
  <bp:CellularLocationVocabulary rdf:ID="CellularLocationVocabulary3">
    <bp:term rdf:datatype="http://www.w3.org/2001/XMLSchema#string">cytosol</bp:term>
    <bp:xref rdf:resource="#UnificationXref37" />
  </bp:CellularLocationVocabulary>
  <bp:UnificationXref rdf:ID="UnificationXref37">
    <bp:db rdf:datatype="http://www.w3.org/2001/XMLSchema#string">GENE ONTOLOGY</bp:db>
    <bp:id rdf:datatype="http://www.w3.org/2001/XMLSchema#string">GO:0005829</bp:id>
  </bp:UnificationXref>
  <bp:ProteinReference rdf:ID="ProteinReference9">
    <bp:organism rdf:resource="#BioSource1" />
    <bp:name rdf:datatype="http://www.w3.org/2001/XMLSchema#string">UniProt:Q13685 AAMP</bp:name>
    <bp:name rdf:datatype="http://www.w3.org/2001/XMLSchema#string">AAMP</bp:name>
    <bp:xref rdf:resource="#UnificationXref38" />
    <bp:comment rdf:datatype="http://www.w3.org/2001/XMLSchema#string">FUNCTION Plays a role in angiogenesis and cell migration. In smooth muscle cell migration, may act through the RhoA pathway.INTERACTION Expressed in metastatic melanoma, liver, skin, kidney, heart, lung, lymph node, skeletal muscle and brain, and also in A2058 melanoma cells and activated T-cells (at protein level). Expressed in blood vessels. Strongly expressed in endothelial cells, cytotrophoblasts, and poorly differentiated. colon adenocarcinoma cells found in lymphatics.</bp:comment>
  </bp:ProteinReference>
  <bp:UnificationXref rdf:ID="UnificationXref38">
    <bp:db rdf:datatype="http://www.w3.org/2001/XMLSchema#string">UniProt</bp:db>
    <bp:id rdf:datatype="http://www.w3.org/2001/XMLSchema#string">Q13685</bp:id>
  </bp:UnificationXref>
  <bp:FragmentFeature rdf:ID="FragmentFeature9">
    <bp:featureLocation rdf:resource="#SequenceInterval9" />
  </bp:FragmentFeature>
  <bp:SequenceInterval rdf:ID="SequenceInterval9">
    <bp:sequenceIntervalBegin rdf:resource="#SequenceSite17" />
    <bp:sequenceIntervalEnd rdf:resource="#SequenceSite18" />
  </bp:SequenceInterval>
  <bp:SequenceSite rdf:ID="SequenceSite17">
    <bp:sequencePosition rdf:datatype="http://www.w3.org/2001/XMLSchema#int">1</bp:sequencePosition>
    <bp:positionStatus rdf:datatype="http://www.w3.org/2001/XMLSchema#string">EQUAL</bp:positionStatus>
  </bp:SequenceSite>
  <bp:SequenceSite rdf:ID="SequenceSite18">
    <bp:sequencePosition rdf:datatype="http://www.w3.org/2001/XMLSchema#int">434</bp:sequencePosition>
    <bp:positionStatus rdf:datatype="http://www.w3.org/2001/XMLSchema#string">EQUAL</bp:positionStatus>
  </bp:SequenceSite>
  <bp:UnificationXref rdf:ID="UnificationXref39">
    <bp:db rdf:datatype="http://www.w3.org/2001/XMLSchema#string">Reactome Database ID Release 89</bp:db>
    <bp:id rdf:datatype="http://www.w3.org/2001/XMLSchema#string">9674636</bp:id>
    <bp:comment rdf:datatype="http://www.w3.org/2001/XMLSchema#string">Database identifier. Use this URL to connect to the web page of this instance in Reactome: http://www.reactome.org/cgi-bin/eventbrowser?DB=gk_current&amp;ID=9674636</bp:comment>
  </bp:UnificationXref>
  <bp:UnificationXref rdf:ID="UnificationXref40">
    <bp:db rdf:datatype="http://www.w3.org/2001/XMLSchema#string">Reactome</bp:db>
    <bp:id rdf:datatype="http://www.w3.org/2001/XMLSchema#string">R-HSA-9674636</bp:id>
    <bp:idVersion rdf:datatype="http://www.w3.org/2001/XMLSchema#string">1</bp:idVersion>
    <bp:comment rdf:datatype="http://www.w3.org/2001/XMLSchema#string">Reactome stable identifier. Use this URL to connect to the web page of this instance in Reactome: http://www.reactome.org/cgi-bin/eventbrowser_st_id?ST_ID=R-HSA-9674636.1</bp:comment>
  </bp:UnificationXref>
  <bp:Stoichiometry rdf:ID="Stoichiometry5">
    <bp:stoichiometricCoefficient rdf:datatype="http://www.w3.org/2001/XMLSchema#float">1</bp:stoichiometricCoefficient>
    <bp:physicalEntity rdf:resource="#Protein10" />
  </bp:Stoichiometry>
  <bp:Stoichiometry rdf:ID="Stoichiometry6">
    <bp:stoichiometricCoefficient rdf:datatype="http://www.w3.org/2001/XMLSchema#float">1</bp:stoichiometricCoefficient>
    <bp:physicalEntity rdf:resource="#Protein9" />
  </bp:Stoichiometry>
  <bp:UnificationXref rdf:ID="UnificationXref41">
    <bp:db rdf:datatype="http://www.w3.org/2001/XMLSchema#string">Reactome Database ID Release 89</bp:db>
    <bp:id rdf:datatype="http://www.w3.org/2001/XMLSchema#string">9674862</bp:id>
    <bp:comment rdf:datatype="http://www.w3.org/2001/XMLSchema#string">Database identifier. Use this URL to connect to the web page of this instance in Reactome: http://www.reactome.org/cgi-bin/eventbrowser?DB=gk_current&amp;ID=9674862</bp:comment>
  </bp:UnificationXref>
  <bp:UnificationXref rdf:ID="UnificationXref42">
    <bp:db rdf:datatype="http://www.w3.org/2001/XMLSchema#string">Reactome</bp:db>
    <bp:id rdf:datatype="http://www.w3.org/2001/XMLSchema#string">R-HSA-9674862</bp:id>
    <bp:idVersion rdf:datatype="http://www.w3.org/2001/XMLSchema#string">1</bp:idVersion>
    <bp:comment rdf:datatype="http://www.w3.org/2001/XMLSchema#string">Reactome stable identifier. Use this URL to connect to the web page of this instance in Reactome: http://www.reactome.org/cgi-bin/eventbrowser_st_id?ST_ID=R-HSA-9674862.1</bp:comment>
  </bp:UnificationXref>
</rdf:RDF>
