# Supplementary material for: Leveraging public AI tools to explore systems biology resources in mathematical modeling
Source: NPJ Syst Biol Appl. 2025 Feb 4;11:15. doi: 10.1038/s41540-025-00496-z (PMC11799200; doi:10.1038/s41540-025-00496-z)
Supplement: Supplementary file 1 — Supplemental material [file 41540_2025_496_MOESM1_ESM.zip › Supplemental Material/Suppl11_model3.vcml]

<?xml version="1.0" encoding="UTF-8"?>
<!--This biomodel was generated in VCML Version Rel_Version_7.5.0_build_42-->
<vcml xmlns="http://sourceforge.net/projects/vcell/vcml" Version="Rel_Version_7.5.0_build_42">
  <BioModel Name="BioModel1_Application0">
    <Model Name="unnamed">
      <ModelParameters>
        <Parameter Name="Kf_r0" Role="user defined" Unit="l.s-1.umol-1">1.0</Parameter>
        <Parameter Name="Kr_r0" Role="user defined" Unit="s-1">5.0</Parameter>
        <Parameter Name="Kr_r1" Role="user defined" Unit="s-1">10.0</Parameter>
        <Parameter Name="Kf_r1" Role="user defined" Unit="dm2.s-1.umol-1">(100000.0 * (1.0 / KMOLE))</Parameter>
        <Parameter Name="Kf_r2" Role="user defined" Unit="l.s-1.umol-1">9.0</Parameter>
        <Parameter Name="Kr_r2" Role="user defined" Unit="s-1">6.0</Parameter>
        <Parameter Name="Kf_r3" Role="user defined" Unit="s-1">10.0</Parameter>
        <Parameter Name="Kr_r3" Role="user defined" Unit="s-1">1.0</Parameter>
      </ModelParameters>
      <Compound Name="EGF">
        <Annotation>EGF</Annotation>
      </Compound>
      <Compound Name="EGFR">
        <Annotation>EGFR</Annotation>
      </Compound>
      <Compound Name="Grb2">
        <Annotation>Grb2</Annotation>
      </Compound>
      <Compound Name="Ra">
        <Annotation>Ra</Annotation>
      </Compound>
      <Compound Name="D">
        <Annotation>D</Annotation>
      </Compound>
      <Compound Name="DpG">
        <Annotation>DpG</Annotation>
      </Compound>
      <Compound Name="Dp">
        <Annotation>Dp</Annotation>
      </Compound>
      <Compound Name="s0" />
      <Compound Name="s1" />
      <Compound Name="s2" />
      <Compound Name="s3" />
      <Compound Name="s5" />
      <Feature Name="extracell" />
      <Feature Name="cytosol" />
      <Membrane MembraneVoltage="Voltage_membrane" Name="membrane" />
      <LocalizedCompound Name="EGF" SbmlName="EGF" CompoundRef="EGF" Structure="extracell" OverrideName="true" />
      <LocalizedCompound Name="EGFR" SbmlName="EGFR" CompoundRef="EGFR" Structure="membrane" OverrideName="true" />
      <LocalizedCompound Name="Grb2" SbmlName="Grb2" CompoundRef="Grb2" Structure="cytosol" OverrideName="true" />
      <LocalizedCompound Name="Ra" SbmlName="Ra" CompoundRef="Ra" Structure="membrane" OverrideName="true" />
      <LocalizedCompound Name="D" SbmlName="D" CompoundRef="D" Structure="membrane" OverrideName="true" />
      <LocalizedCompound Name="DpG" SbmlName="DpG" CompoundRef="DpG" Structure="membrane" OverrideName="true" />
      <LocalizedCompound Name="Dp" SbmlName="Dp" CompoundRef="Dp" Structure="membrane" OverrideName="true" />
      <LocalizedCompound Name="Shc" CompoundRef="s0" Structure="cytosol" OverrideName="true" />
      <LocalizedCompound Name="DpGS" CompoundRef="s1" Structure="membrane" OverrideName="true" />
      <LocalizedCompound Name="DpGSp" CompoundRef="s2" Structure="membrane" OverrideName="true" />
      <LocalizedCompound Name="Sos" CompoundRef="s3" Structure="cytosol" OverrideName="true" />
      <LocalizedCompound Name="DpGSp_Sos" CompoundRef="s5" Structure="membrane" OverrideName="true" />
      <SimpleReaction Structure="membrane" Name="r0" Reversible="true" FluxOption="MolecularOnly" SbmlName="r0">
        <Reactant LocalizedCompoundRef="EGF" Stoichiometry="1" />
        <Reactant LocalizedCompoundRef="EGFR" Stoichiometry="1" />
        <Product LocalizedCompoundRef="Ra" Stoichiometry="1" />
        <Kinetics KineticsType="MassAction">
          <Parameter Name="J" Role="reaction rate" Unit="umol.dm-2.s-1">(((Kf * EGF) * EGFR) - (Kr * Ra))</Parameter>
          <Parameter Name="I" Role="inward current density" Unit="pA.dm-2">0.0</Parameter>
          <Parameter Name="netValence" Role="net charge valence" Unit="1">1.0</Parameter>
          <Parameter Name="Kf" Role="forward rate constant" Unit="l.s-1.umol-1">13.0</Parameter>
          <Parameter Name="Kr" Role="reverse rate constant" Unit="s-1">3.0</Parameter>
        </Kinetics>
      </SimpleReaction>
      <SimpleReaction Structure="membrane" Name="r1" Reversible="true" FluxOption="MolecularOnly" SbmlName="r1">
        <Reactant LocalizedCompoundRef="Ra" Stoichiometry="2" />
        <Product LocalizedCompoundRef="D" Stoichiometry="1" />
        <Kinetics KineticsType="MassAction">
          <Parameter Name="J" Role="reaction rate" Unit="umol.dm-2.s-1">((Kf * pow(Ra,2.0)) - (Kr * D))</Parameter>
          <Parameter Name="I" Role="inward current density" Unit="pA.dm-2">0.0</Parameter>
          <Parameter Name="netValence" Role="net charge valence" Unit="1">1.0</Parameter>
          <Parameter Name="Kf" Role="forward rate constant" Unit="dm2.s-1.umol-1">8.0</Parameter>
          <Parameter Name="Kr" Role="reverse rate constant" Unit="s-1">2.0</Parameter>
        </Kinetics>
      </SimpleReaction>
      <SimpleReaction Structure="membrane" Name="r2" Reversible="true" FluxOption="MolecularOnly" SbmlName="r2">
        <Reactant LocalizedCompoundRef="Grb2" Stoichiometry="1" />
        <Reactant LocalizedCompoundRef="Dp" Stoichiometry="1" />
        <Product LocalizedCompoundRef="DpG" Stoichiometry="1" />
        <Kinetics KineticsType="MassAction">
          <Parameter Name="J" Role="reaction rate" Unit="umol.dm-2.s-1">(((Kf * Grb2) * Dp) - (Kr * DpG))</Parameter>
          <Parameter Name="I" Role="inward current density" Unit="pA.dm-2">0.0</Parameter>
          <Parameter Name="netValence" Role="net charge valence" Unit="1">1.0</Parameter>
          <Parameter Name="Kf" Role="forward rate constant" Unit="l.s-1.umol-1">9.0</Parameter>
          <Parameter Name="Kr" Role="reverse rate constant" Unit="s-1">1.0</Parameter>
        </Kinetics>
      </SimpleReaction>
      <SimpleReaction Structure="membrane" Name="r3" Reversible="true" FluxOption="MolecularOnly" SbmlName="r3">
        <Reactant LocalizedCompoundRef="D" Stoichiometry="1" />
        <Product LocalizedCompoundRef="Dp" Stoichiometry="1" />
        <Kinetics KineticsType="MassAction">
          <Parameter Name="J" Role="reaction rate" Unit="umol.dm-2.s-1">((Kf * D) - (Kr * Dp))</Parameter>
          <Parameter Name="I" Role="inward current density" Unit="pA.dm-2">0.0</Parameter>
          <Parameter Name="netValence" Role="net charge valence" Unit="1">1.0</Parameter>
          <Parameter Name="Kf" Role="forward rate constant" Unit="s-1">11.0</Parameter>
          <Parameter Name="Kr" Role="reverse rate constant" Unit="s-1">3.0</Parameter>
        </Kinetics>
      </SimpleReaction>
      <SimpleReaction Structure="membrane" Name="r4" Reversible="true" FluxOption="MolecularOnly">
        <Reactant LocalizedCompoundRef="Shc" Stoichiometry="1" />
        <Reactant LocalizedCompoundRef="DpG" Stoichiometry="1" />
        <Product LocalizedCompoundRef="DpGS" Stoichiometry="1" />
        <Kinetics KineticsType="MassAction">
          <Parameter Name="J" Role="reaction rate" Unit="umol.dm-2.s-1">(((Kf * Shc) * DpG) - (Kr * DpGS))</Parameter>
          <Parameter Name="I" Role="inward current density" Unit="pA.dm-2">0.0</Parameter>
          <Parameter Name="netValence" Role="net charge valence" Unit="1">1.0</Parameter>
          <Parameter Name="Kf" Role="forward rate constant" Unit="l.s-1.umol-1">7.0</Parameter>
          <Parameter Name="Kr" Role="reverse rate constant" Unit="s-1">2.0</Parameter>
        </Kinetics>
      </SimpleReaction>
      <SimpleReaction Structure="membrane" Name="r5" Reversible="true" FluxOption="MolecularOnly">
        <Reactant LocalizedCompoundRef="DpGS" Stoichiometry="1" />
        <Product LocalizedCompoundRef="DpGSp" Stoichiometry="1" />
        <Kinetics KineticsType="MassAction">
          <Parameter Name="J" Role="reaction rate" Unit="umol.dm-2.s-1">((Kf * DpGS) - (Kr * DpGSp))</Parameter>
          <Parameter Name="I" Role="inward current density" Unit="pA.dm-2">0.0</Parameter>
          <Parameter Name="netValence" Role="net charge valence" Unit="1">1.0</Parameter>
          <Parameter Name="Kf" Role="forward rate constant" Unit="s-1">9.0</Parameter>
          <Parameter Name="Kr" Role="reverse rate constant" Unit="s-1">3.0</Parameter>
        </Kinetics>
      </SimpleReaction>
      <SimpleReaction Structure="membrane" Name="r6" Reversible="true" FluxOption="MolecularOnly">
        <Reactant LocalizedCompoundRef="Sos" Stoichiometry="1" />
        <Reactant LocalizedCompoundRef="DpGSp" Stoichiometry="1" />
        <Product LocalizedCompoundRef="DpGSp_Sos" Stoichiometry="1" />
        <Kinetics KineticsType="MassAction">
          <Parameter Name="J" Role="reaction rate" Unit="umol.dm-2.s-1">(((Kf * Sos) * DpGSp) - (Kr * DpGSp_Sos))</Parameter>
          <Parameter Name="I" Role="inward current density" Unit="pA.dm-2">0.0</Parameter>
          <Parameter Name="netValence" Role="net charge valence" Unit="1">1.0</Parameter>
          <Parameter Name="Kf" Role="forward rate constant" Unit="l.s-1.umol-1">10.0</Parameter>
          <Parameter Name="Kr" Role="reverse rate constant" Unit="s-1">3.0</Parameter>
        </Kinetics>
      </SimpleReaction>
      <Diagram Name="cytosol" Structure="extracell">
        <SimpleReactionShape NodeReferenceModeAttrTag="full" SimpleReactionRef="r1" LocationX="46" LocationY="96" />
        <SimpleReactionShape NodeReferenceModeAttrTag="full" SimpleReactionRef="r6" LocationX="184" LocationY="200" />
        <LocalizedCompoundShape NodeReferenceModeAttrTag="full" LocalizedCompoundRef="Dp" LocationX="109" LocationY="35" />
        <SimpleReactionShape NodeReferenceModeAttrTag="full" SimpleReactionRef="r5" LocationX="148" LocationY="148" />
        <LocalizedCompoundShape NodeReferenceModeAttrTag="full" LocalizedCompoundRef="EGFR" LocationX="12" LocationY="13" />
        <LocalizedCompoundShape NodeReferenceModeAttrTag="full" LocalizedCompoundRef="Ra" LocationX="13" LocationY="93" />
        <LocalizedCompoundShape NodeReferenceModeAttrTag="full" LocalizedCompoundRef="DpGSp" LocationX="137" LocationY="200" />
        <SimpleReactionShape NodeReferenceModeAttrTag="full" SimpleReactionRef="r4" LocationX="164" LocationY="120" />
        <LocalizedCompoundShape NodeReferenceModeAttrTag="full" LocalizedCompoundRef="DpGSp_Sos" LocationX="199" LocationY="169" />
        <SimpleReactionShape NodeReferenceModeAttrTag="full" SimpleReactionRef="r2" LocationX="171" LocationY="30" />
        <LocalizedCompoundShape NodeReferenceModeAttrTag="full" LocalizedCompoundRef="D" LocationX="61" LocationY="42" />
        <LocalizedCompoundShape NodeReferenceModeAttrTag="full" LocalizedCompoundRef="DpGS" LocationX="121" LocationY="137" />
        <LocalizedCompoundShape NodeReferenceModeAttrTag="full" LocalizedCompoundRef="DpG" LocationX="171" LocationY="67" />
        <SimpleReactionShape NodeReferenceModeAttrTag="full" SimpleReactionRef="r3" LocationX="103" LocationY="92" />
        <LocalizedCompoundShape NodeReferenceModeAttrTag="full" LocalizedCompoundRef="Sos" LocationX="24" LocationY="200" />
        <LocalizedCompoundShape NodeReferenceModeAttrTag="full" LocalizedCompoundRef="Shc" LocationX="21" LocationY="125" />
        <LocalizedCompoundShape NodeReferenceModeAttrTag="full" LocalizedCompoundRef="EGF" LocationX="154" LocationY="36" />
        <LocalizedCompoundShape NodeReferenceModeAttrTag="full" LocalizedCompoundRef="Grb2" LocationX="19" LocationY="52" />
        <SimpleReactionShape NodeReferenceModeAttrTag="full" SimpleReactionRef="r0" LocationX="9" LocationY="52" />
      </Diagram>
      <Diagram Name="membrane" Structure="membrane">
        <SimpleReactionShape NodeReferenceModeAttrTag="full" SimpleReactionRef="r1" LocationX="46" LocationY="96" />
        <SimpleReactionShape NodeReferenceModeAttrTag="full" SimpleReactionRef="r6" LocationX="184" LocationY="200" />
        <LocalizedCompoundShape NodeReferenceModeAttrTag="full" LocalizedCompoundRef="Dp" LocationX="109" LocationY="35" />
        <SimpleReactionShape NodeReferenceModeAttrTag="full" SimpleReactionRef="r5" LocationX="148" LocationY="148" />
        <LocalizedCompoundShape NodeReferenceModeAttrTag="full" LocalizedCompoundRef="EGFR" LocationX="12" LocationY="13" />
        <LocalizedCompoundShape NodeReferenceModeAttrTag="full" LocalizedCompoundRef="Ra" LocationX="13" LocationY="93" />
        <LocalizedCompoundShape NodeReferenceModeAttrTag="full" LocalizedCompoundRef="DpGSp" LocationX="137" LocationY="200" />
        <SimpleReactionShape NodeReferenceModeAttrTag="full" SimpleReactionRef="r4" LocationX="164" LocationY="120" />
        <LocalizedCompoundShape NodeReferenceModeAttrTag="full" LocalizedCompoundRef="DpGSp_Sos" LocationX="199" LocationY="169" />
        <SimpleReactionShape NodeReferenceModeAttrTag="full" SimpleReactionRef="r2" LocationX="171" LocationY="30" />
        <LocalizedCompoundShape NodeReferenceModeAttrTag="full" LocalizedCompoundRef="D" LocationX="61" LocationY="42" />
        <LocalizedCompoundShape NodeReferenceModeAttrTag="full" LocalizedCompoundRef="DpGS" LocationX="121" LocationY="137" />
        <LocalizedCompoundShape NodeReferenceModeAttrTag="full" LocalizedCompoundRef="DpG" LocationX="171" LocationY="67" />
        <SimpleReactionShape NodeReferenceModeAttrTag="full" SimpleReactionRef="r3" LocationX="103" LocationY="92" />
        <LocalizedCompoundShape NodeReferenceModeAttrTag="full" LocalizedCompoundRef="Sos" LocationX="24" LocationY="200" />
        <LocalizedCompoundShape NodeReferenceModeAttrTag="full" LocalizedCompoundRef="Shc" LocationX="21" LocationY="125" />
        <LocalizedCompoundShape NodeReferenceModeAttrTag="full" LocalizedCompoundRef="EGF" LocationX="154" LocationY="36" />
        <LocalizedCompoundShape NodeReferenceModeAttrTag="full" LocalizedCompoundRef="Grb2" LocationX="19" LocationY="52" />
        <SimpleReactionShape NodeReferenceModeAttrTag="full" SimpleReactionRef="r0" LocationX="9" LocationY="52" />
      </Diagram>
      <Diagram Name="extracellular" Structure="cytosol">
        <SimpleReactionShape NodeReferenceModeAttrTag="full" SimpleReactionRef="r1" LocationX="46" LocationY="96" />
        <SimpleReactionShape NodeReferenceModeAttrTag="full" SimpleReactionRef="r6" LocationX="184" LocationY="200" />
        <LocalizedCompoundShape NodeReferenceModeAttrTag="full" LocalizedCompoundRef="Dp" LocationX="109" LocationY="35" />
        <SimpleReactionShape NodeReferenceModeAttrTag="full" SimpleReactionRef="r5" LocationX="148" LocationY="148" />
        <LocalizedCompoundShape NodeReferenceModeAttrTag="full" LocalizedCompoundRef="EGFR" LocationX="12" LocationY="13" />
        <LocalizedCompoundShape NodeReferenceModeAttrTag="full" LocalizedCompoundRef="Ra" LocationX="13" LocationY="93" />
        <LocalizedCompoundShape NodeReferenceModeAttrTag="full" LocalizedCompoundRef="DpGSp" LocationX="137" LocationY="200" />
        <SimpleReactionShape NodeReferenceModeAttrTag="full" SimpleReactionRef="r4" LocationX="164" LocationY="120" />
        <LocalizedCompoundShape NodeReferenceModeAttrTag="full" LocalizedCompoundRef="DpGSp_Sos" LocationX="199" LocationY="169" />
        <SimpleReactionShape NodeReferenceModeAttrTag="full" SimpleReactionRef="r2" LocationX="171" LocationY="30" />
        <LocalizedCompoundShape NodeReferenceModeAttrTag="full" LocalizedCompoundRef="D" LocationX="61" LocationY="42" />
        <LocalizedCompoundShape NodeReferenceModeAttrTag="full" LocalizedCompoundRef="DpGS" LocationX="121" LocationY="137" />
        <LocalizedCompoundShape NodeReferenceModeAttrTag="full" LocalizedCompoundRef="DpG" LocationX="171" LocationY="67" />
        <SimpleReactionShape NodeReferenceModeAttrTag="full" SimpleReactionRef="r3" LocationX="103" LocationY="92" />
        <LocalizedCompoundShape NodeReferenceModeAttrTag="full" LocalizedCompoundRef="Sos" LocationX="24" LocationY="200" />
        <LocalizedCompoundShape NodeReferenceModeAttrTag="full" LocalizedCompoundRef="Shc" LocationX="21" LocationY="125" />
        <LocalizedCompoundShape NodeReferenceModeAttrTag="full" LocalizedCompoundRef="EGF" LocationX="154" LocationY="36" />
        <LocalizedCompoundShape NodeReferenceModeAttrTag="full" LocalizedCompoundRef="Grb2" LocationX="19" LocationY="52" />
        <SimpleReactionShape NodeReferenceModeAttrTag="full" SimpleReactionRef="r0" LocationX="9" LocationY="52" />
      </Diagram>
      <ModelUnitSystem VolumeSubstanceUnit="umol" MembraneSubstanceUnit="umol" LumpedReactionSubstanceUnit="umol" VolumeUnit="l" AreaUnit="dm2" LengthUnit="dm" TimeUnit="s" />
    </Model>
    <SimulationSpec Name="unnamed" Stochastic="false" UseConcentration="true" RuleBased="false" MassConservationModelReduction="false" InsufficientIterations="false" InsufficientMaxMolecules="false">
      <NetworkConstraints RbmMaxIteration="1" RbmMaxMoleculesPerSpecies="10" RbmSpeciesLimit="800" RbmReactionsLimit="2500" />
      <Annotation />
      <Geometry Name="Compartmental" Dimension="0">
        <Extent X="10.0" Y="10.0" Z="10.0" />
        <Origin X="0.0" Y="0.0" Z="0.0" />
        <SubVolume Name="Compartment" Handle="0" Type="Compartmental" />
      </Geometry>
      <GeometryContext>
        <FeatureMapping Feature="extracell" GeometryClass="Compartment" SubVolume="Compartment" Size="5.0E-11">
          <BoundariesTypes Xm="Flux" Xp="Flux" Ym="Flux" Yp="Flux" Zm="Flux" Zp="Flux" />
        </FeatureMapping>
        <FeatureMapping Feature="cytosol" GeometryClass="Compartment" SubVolume="Compartment" Size="5.0E-11">
          <BoundariesTypes Xm="Flux" Xp="Flux" Ym="Flux" Yp="Flux" Zm="Flux" Zp="Flux" />
        </FeatureMapping>
        <MembraneMapping Membrane="membrane" Size="6.563000000000001E-7" CalculateVoltage="false" SpecificCapacitance="1.0" InitialVoltage="0.0" GeometryClass="Compartment">
          <BoundariesTypes Xm="Flux" Xp="Flux" Ym="Flux" Yp="Flux" Zm="Flux" Zp="Flux" />
        </MembraneMapping>
      </GeometryContext>
      <ReactionContext>
        <LocalizedCompoundSpec LocalizedCompoundRef="EGF" ForceConstant="false" WellMixed="false" ForceContinuous="false">
          <InitialConcentration>10.0</InitialConcentration>
          <Diffusion>0.0</Diffusion>
        </LocalizedCompoundSpec>
        <LocalizedCompoundSpec LocalizedCompoundRef="Grb2" ForceConstant="false" WellMixed="false" ForceContinuous="false">
          <InitialConcentration>10.0</InitialConcentration>
          <Diffusion>0.0</Diffusion>
        </LocalizedCompoundSpec>
        <LocalizedCompoundSpec LocalizedCompoundRef="Shc" ForceConstant="false" WellMixed="false" ForceContinuous="false">
          <InitialConcentration>17.0</InitialConcentration>
          <Diffusion>0.0</Diffusion>
        </LocalizedCompoundSpec>
        <LocalizedCompoundSpec LocalizedCompoundRef="Sos" ForceConstant="false" WellMixed="false" ForceContinuous="false">
          <InitialConcentration>5.0</InitialConcentration>
          <Diffusion>0.0</Diffusion>
        </LocalizedCompoundSpec>
        <LocalizedCompoundSpec LocalizedCompoundRef="EGFR" ForceConstant="false" WellMixed="false" ForceContinuous="false">
          <InitialConcentration>(1.0E-5 * 200.0 * KMOLE)</InitialConcentration>
          <Diffusion>0.0</Diffusion>
        </LocalizedCompoundSpec>
        <LocalizedCompoundSpec LocalizedCompoundRef="Ra" ForceConstant="false" WellMixed="false" ForceContinuous="false">
          <InitialConcentration>0.0</InitialConcentration>
          <Diffusion>0.0</Diffusion>
        </LocalizedCompoundSpec>
        <LocalizedCompoundSpec LocalizedCompoundRef="D" ForceConstant="false" WellMixed="false" ForceContinuous="false">
          <InitialConcentration>0.0</InitialConcentration>
          <Diffusion>0.0</Diffusion>
        </LocalizedCompoundSpec>
        <LocalizedCompoundSpec LocalizedCompoundRef="DpG" ForceConstant="false" WellMixed="false" ForceContinuous="false">
          <InitialConcentration>0.0</InitialConcentration>
          <Diffusion>0.0</Diffusion>
        </LocalizedCompoundSpec>
        <LocalizedCompoundSpec LocalizedCompoundRef="Dp" ForceConstant="false" WellMixed="false" ForceContinuous="false">
          <InitialConcentration>0.0</InitialConcentration>
          <Diffusion>0.0</Diffusion>
        </LocalizedCompoundSpec>
        <LocalizedCompoundSpec LocalizedCompoundRef="DpGS" ForceConstant="false" WellMixed="false" ForceContinuous="false">
          <InitialConcentration>0.0</InitialConcentration>
          <Diffusion>0.0</Diffusion>
        </LocalizedCompoundSpec>
        <LocalizedCompoundSpec LocalizedCompoundRef="DpGSp" ForceConstant="false" WellMixed="false" ForceContinuous="false">
          <InitialConcentration>0.0</InitialConcentration>
          <Diffusion>0.0</Diffusion>
        </LocalizedCompoundSpec>
        <LocalizedCompoundSpec LocalizedCompoundRef="DpGSp_Sos" ForceConstant="false" WellMixed="false" ForceContinuous="false">
          <InitialConcentration>0.0</InitialConcentration>
          <Diffusion>0.0</Diffusion>
        </LocalizedCompoundSpec>
        <ReactionSpec ReactionStepRef="r0" ReactionMapping="included" />
        <ReactionSpec ReactionStepRef="r1" ReactionMapping="included" />
        <ReactionSpec ReactionStepRef="r2" ReactionMapping="included" />
        <ReactionSpec ReactionStepRef="r3" ReactionMapping="included" />
        <ReactionSpec ReactionStepRef="r4" ReactionMapping="included" />
        <ReactionSpec ReactionStepRef="r5" ReactionMapping="included" />
        <ReactionSpec ReactionStepRef="r6" ReactionMapping="included" />
      </ReactionContext>
      <MathDescription Name="unnamed_generated">
        <Constant Name="_F_">96485.3321</Constant>
        <Constant Name="_F_nmol_">9.64853321E-5</Constant>
        <Constant Name="_K_GHK_">1.0E-9</Constant>
        <Constant Name="_N_pmol_">6.02214179E11</Constant>
        <Constant Name="_PI_">3.141592653589793</Constant>
        <Constant Name="_R_">8314.46261815</Constant>
        <Constant Name="_T_">300.0</Constant>
        <Constant Name="D_init_umol_dm_2">0.0</Constant>
        <Constant Name="Dp_init_umol_dm_2">0.0</Constant>
        <Constant Name="DpG_init_umol_dm_2">0.0</Constant>
        <Constant Name="DpGS_init_umol_dm_2">0.0</Constant>
        <Constant Name="DpGSp_init_umol_dm_2">0.0</Constant>
        <Constant Name="DpGSp_Sos_init_umol_dm_2">0.0</Constant>
        <Constant Name="EGF_init_umol_l_1">10.0</Constant>
        <Constant Name="EGFR_init_umol_dm_2">(1.0E-5 * 200.0 * KMOLE)</Constant>
        <Constant Name="Grb2_init_umol_l_1">10.0</Constant>
        <Constant Name="K_millivolts_per_volt">1000.0</Constant>
        <Constant Name="Kf_r0">1.0</Constant>
        <Constant Name="Kf_r1">(100000.0 * (1.0 / KMOLE))</Constant>
        <Constant Name="Kf_r2">9.0</Constant>
        <Constant Name="Kf_r3">10.0</Constant>
        <Constant Name="Kf_r4">7.0</Constant>
        <Constant Name="Kf_r5">9.0</Constant>
        <Constant Name="Kf_r6">10.0</Constant>
        <Constant Name="KMOLE">0.001660538783162726</Constant>
        <Constant Name="Kr_r0">5.0</Constant>
        <Constant Name="Kr_r1">10.0</Constant>
        <Constant Name="Kr_r2">6.0</Constant>
        <Constant Name="Kr_r3">1.0</Constant>
        <Constant Name="Kr_r4">2.0</Constant>
        <Constant Name="Kr_r5">3.0</Constant>
        <Constant Name="Kr_r6">3.0</Constant>
        <Constant Name="local_Kf_r0">13.0</Constant>
        <Constant Name="local_Kf_r1">8.0</Constant>
        <Constant Name="local_Kf_r2">9.0</Constant>
        <Constant Name="local_Kf_r3">11.0</Constant>
        <Constant Name="local_Kr_r0">3.0</Constant>
        <Constant Name="local_Kr_r1">2.0</Constant>
        <Constant Name="local_Kr_r2">1.0</Constant>
        <Constant Name="local_Kr_r3">3.0</Constant>
        <Constant Name="netValence_r0">1.0</Constant>
        <Constant Name="netValence_r1">1.0</Constant>
        <Constant Name="netValence_r2">1.0</Constant>
        <Constant Name="netValence_r3">1.0</Constant>
        <Constant Name="netValence_r4">1.0</Constant>
        <Constant Name="netValence_r5">1.0</Constant>
        <Constant Name="netValence_r6">1.0</Constant>
        <Constant Name="Ra_init_umol_dm_2">0.0</Constant>
        <Constant Name="Shc_init_umol_l_1">17.0</Constant>
        <Constant Name="Size_cytosol">5.0E-11</Constant>
        <Constant Name="Size_extracell">5.0E-11</Constant>
        <Constant Name="Size_membrane">6.563000000000001E-7</Constant>
        <Constant Name="Sos_init_umol_l_1">5.0</Constant>
        <Constant Name="Voltage_membrane">0.0</Constant>
        <VolumeVariable Name="D" Domain="Compartment" />
        <VolumeVariable Name="Dp" Domain="Compartment" />
        <VolumeVariable Name="DpG" Domain="Compartment" />
        <VolumeVariable Name="DpGS" Domain="Compartment" />
        <VolumeVariable Name="DpGSp" Domain="Compartment" />
        <VolumeVariable Name="DpGSp_Sos" Domain="Compartment" />
        <VolumeVariable Name="EGF" Domain="Compartment" />
        <VolumeVariable Name="EGFR" Domain="Compartment" />
        <VolumeVariable Name="Grb2" Domain="Compartment" />
        <VolumeVariable Name="Ra" Domain="Compartment" />
        <VolumeVariable Name="Shc" Domain="Compartment" />
        <VolumeVariable Name="Sos" Domain="Compartment" />
        <Function Name="J_r0" Domain="Compartment">(((local_Kf_r0 * EGF) * EGFR) - (local_Kr_r0 * Ra))</Function>
        <Function Name="J_r1" Domain="Compartment">((local_Kf_r1 * pow(Ra,2.0)) - (local_Kr_r1 * D))</Function>
        <Function Name="J_r2" Domain="Compartment">(((local_Kf_r2 * Grb2) * Dp) - (local_Kr_r2 * DpG))</Function>
        <Function Name="J_r3" Domain="Compartment">((local_Kf_r3 * D) - (local_Kr_r3 * Dp))</Function>
        <Function Name="J_r4" Domain="Compartment">(((Kf_r4 * Shc) * DpG) - (Kr_r4 * DpGS))</Function>
        <Function Name="J_r5" Domain="Compartment">((Kf_r5 * DpGS) - (Kr_r5 * DpGSp))</Function>
        <Function Name="J_r6" Domain="Compartment">(((Kf_r6 * Sos) * DpGSp) - (Kr_r6 * DpGSp_Sos))</Function>
        <Function Name="KFlux_membrane_cytosol" Domain="Compartment">(Size_membrane / Size_cytosol)</Function>
        <Function Name="KFlux_membrane_extracell" Domain="Compartment">(Size_membrane / Size_extracell)</Function>
        <CompartmentSubDomain Name="Compartment">
          <BoundaryType Boundary="Xm" Type="Value" />
          <BoundaryType Boundary="Xp" Type="Value" />
          <BoundaryType Boundary="Ym" Type="Value" />
          <BoundaryType Boundary="Yp" Type="Value" />
          <BoundaryType Boundary="Zm" Type="Value" />
          <BoundaryType Boundary="Zp" Type="Value" />
          <OdeEquation Name="EGF" SolutionType="Unknown">
            <Rate>- (KFlux_membrane_extracell * J_r0)</Rate>
            <Initial>EGF_init_umol_l_1</Initial>
          </OdeEquation>
          <OdeEquation Name="Grb2" SolutionType="Unknown">
            <Rate>- (KFlux_membrane_cytosol * J_r2)</Rate>
            <Initial>Grb2_init_umol_l_1</Initial>
          </OdeEquation>
          <OdeEquation Name="EGFR" SolutionType="Unknown">
            <Rate>- J_r0</Rate>
            <Initial>EGFR_init_umol_dm_2</Initial>
          </OdeEquation>
          <OdeEquation Name="Ra" SolutionType="Unknown">
            <Rate>(J_r0 - (2.0 * J_r1))</Rate>
            <Initial>Ra_init_umol_dm_2</Initial>
          </OdeEquation>
          <OdeEquation Name="D" SolutionType="Unknown">
            <Rate>(J_r1 - J_r3)</Rate>
            <Initial>D_init_umol_dm_2</Initial>
          </OdeEquation>
          <OdeEquation Name="DpG" SolutionType="Unknown">
            <Rate>(J_r2 - J_r4)</Rate>
            <Initial>DpG_init_umol_dm_2</Initial>
          </OdeEquation>
          <OdeEquation Name="Dp" SolutionType="Unknown">
            <Rate>( - J_r2 + J_r3)</Rate>
            <Initial>Dp_init_umol_dm_2</Initial>
          </OdeEquation>
          <OdeEquation Name="Shc" SolutionType="Unknown">
            <Rate>- (KFlux_membrane_cytosol * J_r4)</Rate>
            <Initial>Shc_init_umol_l_1</Initial>
          </OdeEquation>
          <OdeEquation Name="DpGS" SolutionType="Unknown">
            <Rate>(J_r4 - J_r5)</Rate>
            <Initial>DpGS_init_umol_dm_2</Initial>
          </OdeEquation>
          <OdeEquation Name="DpGSp" SolutionType="Unknown">
            <Rate>(J_r5 - J_r6)</Rate>
            <Initial>DpGSp_init_umol_dm_2</Initial>
          </OdeEquation>
          <OdeEquation Name="Sos" SolutionType="Unknown">
            <Rate>- (KFlux_membrane_cytosol * J_r6)</Rate>
            <Initial>Sos_init_umol_l_1</Initial>
          </OdeEquation>
          <OdeEquation Name="DpGSp_Sos" SolutionType="Unknown">
            <Rate>J_r6</Rate>
            <Initial>DpGSp_Sos_init_umol_dm_2</Initial>
          </OdeEquation>
        </CompartmentSubDomain>
      </MathDescription>
      <Simulation Name="Simulation0">
        <SolverTaskDescription TaskType="Unsteady" UseSymbolicJacobian="false" Solver="Combined Stiff Solver (IDA/CVODE)">
          <TimeBound StartTime="0.0" EndTime="300.0" />
          <TimeStep DefaultTime="0.1" MinTime="1.0E-8" MaxTime="1.0" />
          <ErrorTolerance Absolut="1.0E-9" Relative="1.0E-9" />
          <OutputOptions KeepEvery="1" KeepAtMost="1000" />
          <NumberProcessors>1</NumberProcessors>
        </SolverTaskDescription>
        <MathOverrides />
      </Simulation>
      <MicroscopeMeasurement Name="fluor">
        <ConvolutionKernel Type="ProjectionZKernel" />
      </MicroscopeMeasurement>
    </SimulationSpec>
    <pathwayModel>
      <rdf:RDF xmlns:rdf="http://www.w3.org/1999/02/22-rdf-syntax-ns#" xmlns:bp="http://www.biopax.org/release/biopax-level3.owl#" version="3.0" />
    </pathwayModel>
    <relationshipModel>
      <RMNS version="3.0" />
    </relationshipModel>
    <vcmetadata>
      <rdf:RDF xmlns:rdf="http://www.w3.org/1999/02/22-rdf-syntax-ns#" />
      <nonrdfAnnotationList />
      <uriBindingList />
    </vcmetadata>
  </BioModel>
</vcml>
