# Supplementary material for: Leveraging public AI tools to explore systems biology resources in mathematical modeling
Source: NPJ Syst Biol Appl. 2025 Feb 4;11:15. doi: 10.1038/s41540-025-00496-z (PMC11799200; doi:10.1038/s41540-025-00496-z)
Supplement: Supplementary file 1 — Supplemental material [file 41540_2025_496_MOESM1_ESM.zip › Supplemental Material/Suppl4_R-HSA-177922.sbgn]

<?xml version="1.0" encoding="UTF-8" standalone="yes"?>
<sbgn xmlns="http://sbgn.org/libsbgn/0.2">
    <map language="process description">
        <glyph class="compartment" id="compartmentVertex_876_2048" compartmentOrder="10.0">
            <label text="plasma membrane">
                <bbox w="130.0" h="24.0" x="473.0" y="189.0"/>
            </label>
            <bbox w="569.0" h="222.0" x="0.0" y="0.0"/>
        </glyph>
        <glyph class="complex" id="entityVertex_9624419_2049">
            <label text="EGFR:EGF-like ligands"/>
            <bbox w="67.0" h="40.0" x="20.0" y="46.0"/>
        </glyph>
        <glyph class="complex" id="entityVertex_9624420_2050">
            <label text="EGF-like ligands:EGFR dimer"/>
            <bbox w="90.0" h="50.0" x="459.0" y="41.0"/>
        </glyph>
        <glyph class="complex" id="entityVertex_9674862_2051">
            <label text="EGFR:AAMP"/>
            <bbox w="67.0" h="40.0" x="239.5" y="162.0"/>
        </glyph>
        <glyph class="association" id="reactionVertex_177922_2047">
            <label text="EGFR dimerization"/>
            <bbox w="12.0" h="12.0" x="267.0" y="60.0"/>
            <port id="reactionVertex_177922.1" x="263.0" y="66.0"/>
            <port id="reactionVertex_177922.2" x="283.0" y="66.0"/>
        </glyph>
        <arc class="consumption" id="arc_2049_input_2047" source="entityVertex_9624419_2049" target="reactionVertex_177922.1">
            <glyph class="stoichiometry" id="Stoichiometry_9624419_INPUT_177922">
                <label text="2"/>
                <bbox w="12.0" h="12.0" x="123.5" y="60.0"/>
            </glyph>
            <start x="87.0" y="66.0"/>
            <next x="172.0" y="66.0"/>
            <next x="247.0" y="66.0"/>
            <end x="247.0" y="66.0"/>
        </arc>
        <arc class="production" id="arc_2050_output_2047" source="reactionVertex_177922.2" target="entityVertex_9624420_2050">
            <start x="455.0" y="66.0"/>
            <next x="299.0" y="66.0"/>
            <next x="374.0" y="66.0"/>
            <end x="299.0" y="66.0"/>
        </arc>
        <arc class="stimulation" id="arc_2051_activator_2047" source="entityVertex_9674862_2051" target="reactionVertex_177922_2047">
            <start x="273.0" y="162.0"/>
            <next x="273.0" y="112.0"/>
            <next x="273.0" y="75.81972"/>
            <end x="273.0" y="75.81972"/>
        </arc>
    </map>
</sbgn>
