# Supplementary material for: Leveraging public AI tools to explore systems biology resources in mathematical modeling
Source: NPJ Syst Biol Appl. 2025 Feb 4;11:15. doi: 10.1038/s41540-025-00496-z (PMC11799200; doi:10.1038/s41540-025-00496-z)
Supplement: Supplementary file 1 — Supplemental material [file 41540_2025_496_MOESM1_ESM.zip › Supplemental Material/Suppl6_Aging_Phenotypes.vcml]

<?xml version="1.0" encoding="UTF-8"?>
<!--This biomodel was generated in VCML Version Rel_Version_7.5.0_build_42-->
<vcml xmlns="http://sourceforge.net/projects/vcell/vcml" Version="Rel_Version_7.5.0_build_42">
  <BioModel Name="Aging_Phenotypes">
    <Annotation>cloned from 'Aging_Study_High_IGF_Low_IL6' owned by user mblinov
cloned from 'Aging_Study_Quadrant1_2021_a_mortality_simplified_copy' owned by user nathan_schaumburger
cloned from 'Aging_Study_Quadrant1_2021_a_mortality_simplified' owned by user mblinov
cloned from '705' owned by user pallyjoel
cloned from '2012-06-08-SampleBistab' owned by user mblinov
cloned from '2012-05-17-SampleBistab' owned by user pallyjoel
cloned from '2012-05-01-bistab' owned by user mblinov
cloned from '2012-04-24-bistab' owned by user pallyjoel
cloned from '2012-04-05-bistab' owned by user mblinov</Annotation>
    <Model Name="unnamed">
      <Annotation>cloned from 'unnamed' owned by user mblinov
cloned from 'unnamed' owned by user nathan_schaumburger
cloned from 'unnamed' owned by user mblinov
cloned from 'unnamed' owned by user pallyjoel
cloned from 'unnamed' owned by user mblinov
cloned from 'unnamed' owned by user pallyjoel
cloned from 'unnamed' owned by user mblinov
cloned from 'unnamed' owned by user pallyjoel
cloned from 'unnamed' owned by user mblinov</Annotation>
      <ModelParameters>
        <Parameter Name="k_loss" Role="user defined" Unit="s-1.uM-1">0.0</Parameter>
        <Parameter Name="k_gain" Role="user defined" Unit="tbd">0.0</Parameter>
        <Parameter Name="kp_IGF1" Role="user defined" Unit="tbd">20.0</Parameter>
        <Parameter Name="kd_IGF" Role="user defined" Unit="s-1">0.05</Parameter>
        <Parameter Name="kp_IL6" Role="user defined" Unit="tbd">8.0E-4</Parameter>
        <Parameter Name="kd_IL6" Role="user defined" Unit="s-1">0.033</Parameter>
        <Parameter Name="ks_IGF" Role="user defined" Unit="tbd">5.777278E-4</Parameter>
        <Parameter Name="ks_IL6" Role="user defined" Unit="tbd">286266.8</Parameter>
        <Parameter Name="k_mort" Role="user defined" Unit="tbd">0.0</Parameter>
        <Parameter Name="k_longevity" Role="user defined" Unit="s-1">0.004</Parameter>
        <Parameter Name="k_extra" Role="user defined" Unit="tbd">2.5</Parameter>
      </ModelParameters>
      <Compound Name="s0" />
      <Compound Name="s1" />
      <Compound Name="s4" />
      <Compound Name="s2" />
      <Compound Name="s3" />
      <Feature Name="Blood" KeyValue="235245489" />
      <LocalizedCompound Name="IL6" CompoundRef="s0" Structure="Blood" OverrideName="true" KeyValue="235245491" />
      <LocalizedCompound Name="IGF1" CompoundRef="s1" Structure="Blood" OverrideName="true" KeyValue="235245492" />
      <LocalizedCompound Name="Deceased" CompoundRef="s4" Structure="Blood" OverrideName="true" KeyValue="235245493" />
      <LocalizedCompound Name="Mobility_Disability" CompoundRef="s2" Structure="Blood" OverrideName="true" KeyValue="235245494" />
      <LocalizedCompound Name="Mobile" CompoundRef="s3" Structure="Blood" OverrideName="true" KeyValue="235245495" />
      <SimpleReaction Structure="Blood" Name="prod_IGF1" Reversible="true" FluxOption="MolecularOnly" KeyValue="235245496">
        <Product LocalizedCompoundRef="IGF1" Stoichiometry="1" KeyValue="235245497" />
        <Modifier LocalizedCompoundRef="IL6" />
        <Kinetics KineticsType="GeneralKinetics">
          <Parameter Name="J" Role="reaction rate" Unit="uM.s-1">(kp_IGF1 / (1.0 + (ks_IL6 * (IL6 ^ 2.0))))</Parameter>
        </Kinetics>
      </SimpleReaction>
      <SimpleReaction Structure="Blood" Name="deg_IL6" Reversible="true" FluxOption="MolecularOnly" KeyValue="235245499">
        <Reactant LocalizedCompoundRef="IL6" Stoichiometry="1" KeyValue="235245500" />
        <Kinetics KineticsType="GeneralKinetics">
          <Parameter Name="J" Role="reaction rate" Unit="uM.s-1">(kd_IL6 * IL6)</Parameter>
        </Kinetics>
      </SimpleReaction>
      <SimpleReaction Structure="Blood" Name="deg_IGF1" Reversible="true" FluxOption="MolecularOnly" KeyValue="235245501">
        <Reactant LocalizedCompoundRef="IGF1" Stoichiometry="1" KeyValue="235245502" />
        <Kinetics KineticsType="GeneralKinetics">
          <Parameter Name="J" Role="reaction rate" Unit="uM.s-1">(kd_IGF * IGF1)</Parameter>
        </Kinetics>
      </SimpleReaction>
      <SimpleReaction Structure="Blood" Name="MD -&gt; M" Reversible="true" FluxOption="MolecularOnly" KeyValue="235245503">
        <Reactant LocalizedCompoundRef="Mobility_Disability" Stoichiometry="1" KeyValue="235245504" />
        <Product LocalizedCompoundRef="Mobile" Stoichiometry="1" KeyValue="235245505" />
        <Modifier LocalizedCompoundRef="IGF1" />
        <Kinetics KineticsType="GeneralKinetics">
          <Parameter Name="J" Role="reaction rate" Unit="uM.s-1">(k_gain * Mobility_Disability * IGF1)</Parameter>
        </Kinetics>
      </SimpleReaction>
      <SimpleReaction Structure="Blood" Name="M -&gt; MD" Reversible="true" FluxOption="MolecularOnly" KeyValue="235245507">
        <Reactant LocalizedCompoundRef="Mobile" Stoichiometry="1" KeyValue="235245508" />
        <Product LocalizedCompoundRef="Mobility_Disability" Stoichiometry="1" KeyValue="235245509" />
        <Modifier LocalizedCompoundRef="IL6" />
        <Kinetics KineticsType="GeneralKinetics">
          <Parameter Name="J" Role="reaction rate" Unit="uM.s-1">(k_loss * Mobile * IL6)</Parameter>
        </Kinetics>
      </SimpleReaction>
      <SimpleReaction Structure="Blood" Name="MD -&gt; D" Reversible="true" FluxOption="MolecularOnly" KeyValue="235245511">
        <Reactant LocalizedCompoundRef="Mobility_Disability" Stoichiometry="1" KeyValue="235245512" />
        <Product LocalizedCompoundRef="Deceased" Stoichiometry="1" KeyValue="235245513" />
        <Kinetics KineticsType="GeneralKinetics">
          <Parameter Name="J" Role="reaction rate" Unit="uM.s-1">(((k_extra * k_mort) * (2.718281828459 ^ (k_longevity * t))) * Mobility_Disability)</Parameter>
        </Kinetics>
      </SimpleReaction>
      <SimpleReaction Structure="Blood" Name="prod_ILG6" Reversible="true" FluxOption="MolecularOnly" KeyValue="235245514">
        <Product LocalizedCompoundRef="IL6" Stoichiometry="1" KeyValue="235245515" />
        <Modifier LocalizedCompoundRef="IGF1" />
        <Kinetics KineticsType="GeneralKinetics">
          <Parameter Name="J" Role="reaction rate" Unit="uM.s-1">(kp_IL6 / (1.0 + (ks_IGF * (IGF1 ^ 2.0))))</Parameter>
        </Kinetics>
      </SimpleReaction>
      <SimpleReaction Structure="Blood" Name="M -&gt; D" Reversible="true" FluxOption="MolecularOnly" KeyValue="235245517">
        <Reactant LocalizedCompoundRef="Mobile" Stoichiometry="1" KeyValue="235245518" />
        <Product LocalizedCompoundRef="Deceased" Stoichiometry="1" KeyValue="235245519" />
        <Kinetics KineticsType="GeneralKinetics">
          <Parameter Name="J" Role="reaction rate" Unit="uM.s-1">((k_mort * (2.718281828459 ^ (k_longevity * t))) * Mobile)</Parameter>
        </Kinetics>
      </SimpleReaction>
      <Diagram Name="c0" Structure="Blood">
        <LocalizedCompoundShape NodeReferenceModeAttrTag="full" LocalizedCompoundRef="Deceased" LocationX="303" LocationY="350" />
        <SimpleReactionShape NodeReferenceModeAttrTag="full" SimpleReactionRef="MD -&gt; M" LocationX="302" LocationY="271" />
        <SimpleReactionShape NodeReferenceModeAttrTag="full" SimpleReactionRef="M -&gt; D" LocationX="459" LocationY="295" />
        <SimpleReactionShape NodeReferenceModeAttrTag="full" SimpleReactionRef="deg_IL6" LocationX="587" LocationY="74" />
        <LocalizedCompoundShape NodeReferenceModeAttrTag="full" LocalizedCompoundRef="IGF1" LocationX="134" LocationY="55" />
        <LocalizedCompoundShape NodeReferenceModeAttrTag="full" LocalizedCompoundRef="IL6" LocationX="368" LocationY="53" />
        <LocalizedCompoundShape NodeReferenceModeAttrTag="full" LocalizedCompoundRef="Mobility_Disability" LocationX="194" LocationY="176" />
        <SimpleReactionShape NodeReferenceModeAttrTag="full" SimpleReactionRef="deg_IGF1" LocationX="0" LocationY="66" />
        <LocalizedCompoundShape NodeReferenceModeAttrTag="full" LocalizedCompoundRef="Mobile" LocationX="435" LocationY="207" />
        <SimpleReactionShape NodeReferenceModeAttrTag="full" SimpleReactionRef="MD -&gt; D" LocationX="135" LocationY="304" />
        <SimpleReactionShape NodeReferenceModeAttrTag="full" SimpleReactionRef="M -&gt; MD" LocationX="306" LocationY="168" />
        <SimpleReactionShape NodeReferenceModeAttrTag="full" SimpleReactionRef="prod_ILG6" LocationX="275" LocationY="119" />
        <SimpleReactionShape NodeReferenceModeAttrTag="full" SimpleReactionRef="prod_IGF1" LocationX="276" LocationY="46" />
        <SimpleReactionShape NodeReferenceModeAttrTag="molecule" SimpleReactionRef="deg_IL6" LocationX="451" LocationY="62" />
        <LocalizedCompoundShape NodeReferenceModeAttrTag="molecule" LocalizedCompoundRef="Mobility_Disability" LocationX="126" LocationY="222" />
        <LocalizedCompoundShape NodeReferenceModeAttrTag="molecule" LocalizedCompoundRef="IL6" LocationX="317" LocationY="60" />
        <LocalizedCompoundShape NodeReferenceModeAttrTag="molecule" LocalizedCompoundRef="Mobile" LocationX="435" LocationY="207" />
        <SimpleReactionShape NodeReferenceModeAttrTag="molecule" SimpleReactionRef="MD -&gt; D" LocationX="71" LocationY="216" />
        <SimpleReactionShape NodeReferenceModeAttrTag="molecule" SimpleReactionRef="prod_ILG6" LocationX="241" LocationY="80" />
        <SimpleReactionShape NodeReferenceModeAttrTag="molecule" SimpleReactionRef="deg_IGF1" LocationX="19" LocationY="60" />
        <LocalizedCompoundShape NodeReferenceModeAttrTag="molecule" LocalizedCompoundRef="IGF1" LocationX="134" LocationY="55" />
        <SimpleReactionShape NodeReferenceModeAttrTag="molecule" SimpleReactionRef="prod_IGF1" LocationX="239" LocationY="36" />
        <SimpleReactionShape NodeReferenceModeAttrTag="molecule" SimpleReactionRef="MD -&gt; M" LocationX="266" LocationY="260" />
        <SimpleReactionShape NodeReferenceModeAttrTag="molecule" SimpleReactionRef="M -&gt; MD" LocationX="267" LocationY="182" />
        <LocalizedCompoundShape NodeReferenceModeAttrTag="molecule" LocalizedCompoundRef="Deceased" LocationX="14" LocationY="221" />
        <SimpleReactionShape NodeReferenceModeAttrTag="rule" SimpleReactionRef="deg_IL6" LocationX="451" LocationY="62" />
        <LocalizedCompoundShape NodeReferenceModeAttrTag="rule" LocalizedCompoundRef="Mobility_Disability" LocationX="126" LocationY="222" />
        <LocalizedCompoundShape NodeReferenceModeAttrTag="rule" LocalizedCompoundRef="IL6" LocationX="317" LocationY="60" />
        <LocalizedCompoundShape NodeReferenceModeAttrTag="rule" LocalizedCompoundRef="Mobile" LocationX="435" LocationY="207" />
        <SimpleReactionShape NodeReferenceModeAttrTag="rule" SimpleReactionRef="MD -&gt; D" LocationX="71" LocationY="216" />
        <SimpleReactionShape NodeReferenceModeAttrTag="rule" SimpleReactionRef="prod_ILG6" LocationX="241" LocationY="80" />
        <SimpleReactionShape NodeReferenceModeAttrTag="rule" SimpleReactionRef="deg_IGF1" LocationX="19" LocationY="60" />
        <LocalizedCompoundShape NodeReferenceModeAttrTag="rule" LocalizedCompoundRef="IGF1" LocationX="134" LocationY="55" />
        <SimpleReactionShape NodeReferenceModeAttrTag="rule" SimpleReactionRef="prod_IGF1" LocationX="239" LocationY="36" />
        <SimpleReactionShape NodeReferenceModeAttrTag="rule" SimpleReactionRef="MD -&gt; M" LocationX="266" LocationY="260" />
        <SimpleReactionShape NodeReferenceModeAttrTag="rule" SimpleReactionRef="M -&gt; MD" LocationX="267" LocationY="182" />
        <LocalizedCompoundShape NodeReferenceModeAttrTag="rule" LocalizedCompoundRef="Deceased" LocationX="14" LocationY="221" />
      </Diagram>
      <Version Name="unnamed" KeyValue="235245482" BranchId="205150762" Archived="0" Date="13-Jun-2022 15:21:40" FromVersionable="false">
        <Owner Name="aging_project" Identifier="205148987" />
        <GroupAccess Type="1" />
        <Annotation>cloned from 'unnamed' owned by user mblinov
cloned from 'unnamed' owned by user nathan_schaumburger
cloned from 'unnamed' owned by user mblinov
cloned from 'unnamed' owned by user pallyjoel
cloned from 'unnamed' owned by user mblinov
cloned from 'unnamed' owned by user pallyjoel
cloned from 'unnamed' owned by user mblinov
cloned from 'unnamed' owned by user pallyjoel
cloned from 'unnamed' owned by user mblinov</Annotation>
      </Version>
      <ModelUnitSystem VolumeSubstanceUnit="uM.um3" MembraneSubstanceUnit="molecules" LumpedReactionSubstanceUnit="molecules" VolumeUnit="um3" AreaUnit="um2" LengthUnit="um" TimeUnit="s" />
    </Model>
    <SimulationSpec Name="Molecular_mechanism" Stochastic="false" UseConcentration="true" RuleBased="false" MassConservationModelReduction="false" InsufficientIterations="false" InsufficientMaxMolecules="false">
      <NetworkConstraints RbmMaxIteration="3" RbmMaxMoleculesPerSpecies="10" RbmSpeciesLimit="800" RbmReactionsLimit="2500" />
      <Annotation>cloned from 'Molecular_mechanism' owned by user mblinov
(copied from Phenotypes) cloned from 'Death_scales_2000_0.1' owned by user nathan_schaumburger
cloned from 'Death_scales_2000_0.1' owned by user mblinov
(copied from No_death_scales_2000_0.1) (copied from Molecular Only_scales_2000_0.1) (copied from Molecular Only_scales_1000_0.1) (copied from Molecular Only_scales_100_0.1) (copied from Molecular Only_scales_1000_0.1) cloned from 'Molecular Only' owned by user pallyjoel</Annotation>
      <Geometry Name="non-spatial281903117" Dimension="0">
        <Annotation>cloned from 'non-spatial281903117' owned by user mblinov</Annotation>
        <Extent X="10.0" Y="10.0" Z="10.0" />
        <Origin X="0.0" Y="0.0" Z="0.0" />
        <SubVolume Name="Compartment" Handle="0" Type="Compartmental" KeyValue="205150746" />
        <Version Name="non-spatial281903117" KeyValue="205150742" BranchId="205150743" Archived="0" Date="22-Apr-2021 22:15:58" FromVersionable="false">
          <Owner Name="aging_project" Identifier="205148987" />
          <GroupAccess Type="1" />
          <Annotation>cloned from 'non-spatial281903117' owned by user mblinov</Annotation>
        </Version>
      </Geometry>
      <GeometryContext>
        <FeatureMapping Feature="Blood" GeometryClass="Compartment" SubVolume="Compartment" Size="50000.0">
          <BoundariesTypes Xm="Flux" Xp="Flux" Ym="Flux" Yp="Flux" Zm="Flux" Zp="Flux" />
        </FeatureMapping>
      </GeometryContext>
      <ReactionContext>
        <LocalizedCompoundSpec LocalizedCompoundRef="IL6" ForceConstant="false" WellMixed="false" ForceContinuous="false">
          <InitialConcentration>0.00314</InitialConcentration>
          <Diffusion>0.0</Diffusion>
        </LocalizedCompoundSpec>
        <LocalizedCompoundSpec LocalizedCompoundRef="IGF1" ForceConstant="false" WellMixed="false" ForceContinuous="false">
          <InitialConcentration>107.8</InitialConcentration>
          <Diffusion>0.0</Diffusion>
        </LocalizedCompoundSpec>
        <LocalizedCompoundSpec LocalizedCompoundRef="Deceased" ForceConstant="false" WellMixed="false" ForceContinuous="false">
          <InitialConcentration>0.0</InitialConcentration>
          <Diffusion>0.0</Diffusion>
        </LocalizedCompoundSpec>
        <LocalizedCompoundSpec LocalizedCompoundRef="Mobility_Disability" ForceConstant="false" WellMixed="false" ForceContinuous="false">
          <InitialConcentration>0.0</InitialConcentration>
          <Diffusion>0.0</Diffusion>
        </LocalizedCompoundSpec>
        <LocalizedCompoundSpec LocalizedCompoundRef="Mobile" ForceConstant="false" WellMixed="false" ForceContinuous="false">
          <InitialConcentration>0.0</InitialConcentration>
          <Diffusion>0.0</Diffusion>
        </LocalizedCompoundSpec>
        <ReactionSpec ReactionStepRef="prod_IGF1" ReactionMapping="included" />
        <ReactionSpec ReactionStepRef="deg_IL6" ReactionMapping="included" />
        <ReactionSpec ReactionStepRef="deg_IGF1" ReactionMapping="included" />
        <ReactionSpec ReactionStepRef="MD -&gt; M" ReactionMapping="excluded" />
        <ReactionSpec ReactionStepRef="M -&gt; MD" ReactionMapping="excluded" />
        <ReactionSpec ReactionStepRef="MD -&gt; D" ReactionMapping="excluded" />
        <ReactionSpec ReactionStepRef="prod_ILG6" ReactionMapping="included" />
        <ReactionSpec ReactionStepRef="M -&gt; D" ReactionMapping="excluded" />
      </ReactionContext>
      <MathDescription Name="Copy of Phenotypes_generated">
        <Annotation>cloned from 'Copy of Phenotypes_generated' owned by user mblinov</Annotation>
        <Constant Name="_F_">96485.3321</Constant>
        <Constant Name="_F_nmol_">9.64853321E-5</Constant>
        <Constant Name="_K_GHK_">1.0E-9</Constant>
        <Constant Name="_N_pmol_">6.02214179E11</Constant>
        <Constant Name="_PI_">3.141592653589793</Constant>
        <Constant Name="_R_">8314.46261815</Constant>
        <Constant Name="_T_">300.0</Constant>
        <Constant Name="Deceased_init_uM">0.0</Constant>
        <Constant Name="IGF1_init_uM">107.8</Constant>
        <Constant Name="IL6_init_uM">0.00314</Constant>
        <Constant Name="k_extra">2.5</Constant>
        <Constant Name="k_gain">0.0</Constant>
        <Constant Name="k_longevity">0.004</Constant>
        <Constant Name="k_loss">0.0</Constant>
        <Constant Name="K_millivolts_per_volt">1000.0</Constant>
        <Constant Name="k_mort">0.0</Constant>
        <Constant Name="kd_IGF">0.05</Constant>
        <Constant Name="kd_IL6">0.033</Constant>
        <Constant Name="KMOLE">0.001660538783162726</Constant>
        <Constant Name="kp_IGF1">20.0</Constant>
        <Constant Name="kp_IL6">8.0E-4</Constant>
        <Constant Name="ks_IGF">5.777278E-4</Constant>
        <Constant Name="ks_IL6">286266.8</Constant>
        <Constant Name="Mobile_init_uM">0.0</Constant>
        <Constant Name="Mobility_Disability_init_uM">0.0</Constant>
        <Constant Name="Size_Blood">50000.0</Constant>
        <VolumeVariable Name="Deceased" Domain="Compartment" />
        <VolumeVariable Name="IGF1" Domain="Compartment" />
        <VolumeVariable Name="IL6" Domain="Compartment" />
        <VolumeVariable Name="Mobile" Domain="Compartment" />
        <VolumeVariable Name="Mobility_Disability" Domain="Compartment" />
        <Function Name="J_deg_IGF1" Domain="Compartment">(kd_IGF * IGF1)</Function>
        <Function Name="J_deg_IL6" Domain="Compartment">(kd_IL6 * IL6)</Function>
        <Function Name="J_prod_IGF1" Domain="Compartment">(kp_IGF1 / (1.0 + (ks_IL6 * (IL6 ^ 2.0))))</Function>
        <Function Name="J_prod_ILG6" Domain="Compartment">(kp_IL6 / (1.0 + (ks_IGF * (IGF1 ^ 2.0))))</Function>
        <CompartmentSubDomain Name="Compartment">
          <BoundaryType Boundary="Xm" Type="Value" />
          <BoundaryType Boundary="Xp" Type="Value" />
          <BoundaryType Boundary="Ym" Type="Value" />
          <BoundaryType Boundary="Yp" Type="Value" />
          <BoundaryType Boundary="Zm" Type="Value" />
          <BoundaryType Boundary="Zp" Type="Value" />
          <OdeEquation Name="IL6" SolutionType="Unknown">
            <Rate>( - J_deg_IL6 + J_prod_ILG6)</Rate>
            <Initial>IL6_init_uM</Initial>
          </OdeEquation>
          <OdeEquation Name="IGF1" SolutionType="Unknown">
            <Rate>(J_prod_IGF1 - J_deg_IGF1)</Rate>
            <Initial>IGF1_init_uM</Initial>
          </OdeEquation>
          <OdeEquation Name="Deceased" SolutionType="Unknown">
            <Rate>0.0</Rate>
            <Initial>Deceased_init_uM</Initial>
          </OdeEquation>
          <OdeEquation Name="Mobility_Disability" SolutionType="Unknown">
            <Rate>0.0</Rate>
            <Initial>Mobility_Disability_init_uM</Initial>
          </OdeEquation>
          <OdeEquation Name="Mobile" SolutionType="Unknown">
            <Rate>0.0</Rate>
            <Initial>Mobile_init_uM</Initial>
          </OdeEquation>
        </CompartmentSubDomain>
        <Version Name="Copy of Phenotypes_generated" KeyValue="235245470" BranchId="205150756" Archived="0" Date="13-Jun-2022 15:21:39" FromVersionable="false">
          <Owner Name="aging_project" Identifier="205148987" />
          <GroupAccess Type="1" />
          <Annotation>cloned from 'Copy of Phenotypes_generated' owned by user mblinov</Annotation>
        </Version>
      </MathDescription>
      <Simulation Name="1. Fit of kp and kd only">
        <SolverTaskDescription TaskType="Unsteady" UseSymbolicJacobian="false" Solver="Combined Stiff Solver (IDA/CVODE)">
          <TimeBound StartTime="0.0" EndTime="360.0" />
          <TimeStep DefaultTime="0.1" MinTime="1.0E-8" MaxTime="1.0" />
          <ErrorTolerance Absolut="1.0E-9" Relative="1.0E-9" />
          <OutputOptions KeepEvery="1" KeepAtMost="1000" />
          <NumberProcessors>1</NumberProcessors>
        </SolverTaskDescription>
        <MathOverrides>
          <Constant Name="ks_IGF">0.0</Constant>
          <Constant Name="ks_IL6">0.0</Constant>
        </MathOverrides>
        <Version Name="1. Fit of kp and kd only" KeyValue="235245629" BranchId="230124395" Archived="0" Date="13-Jun-2022 15:21:40" FromVersionable="false">
          <Owner Name="aging_project" Identifier="205148987" />
          <GroupAccess Type="1" />
          <ParentSimRef KeyValue="230700716" />
        </Version>
      </Simulation>
      <Simulation Name="2. Fit of ks_IGF and ks_IL6">
        <SolverTaskDescription TaskType="Unsteady" UseSymbolicJacobian="false" Solver="Combined Stiff Solver (IDA/CVODE)">
          <TimeBound StartTime="0.0" EndTime="360.0" />
          <TimeStep DefaultTime="0.1" MinTime="1.0E-8" MaxTime="1.0" />
          <ErrorTolerance Absolut="1.0E-9" Relative="1.0E-9" />
          <OutputOptions KeepEvery="1" KeepAtMost="1000" />
          <NumberProcessors>1</NumberProcessors>
        </SolverTaskDescription>
        <MathOverrides>
          <Constant Name="IGF1_init_uM" ConstantArraySpec="1001">10.0 to 300.0, 10 values</Constant>
          <Constant Name="IL6_init_uM" ConstantArraySpec="1001">1.0E-4 to 0.01, 10 values</Constant>
        </MathOverrides>
        <Version Name="2. Fit of ks_IGF and ks_IL6" KeyValue="235245631" BranchId="230124674" Archived="0" Date="13-Jun-2022 15:21:40" FromVersionable="false">
          <Owner Name="aging_project" Identifier="205148987" />
          <GroupAccess Type="1" />
          <ParentSimRef KeyValue="230700685" />
        </Version>
      </Simulation>
      <Simulation Name="Figure 3 Simulation 7/24 IGF">
        <SolverTaskDescription TaskType="Unsteady" UseSymbolicJacobian="false" Solver="Combined Stiff Solver (IDA/CVODE)">
          <TimeBound StartTime="0.0" EndTime="400.0" />
          <TimeStep DefaultTime="0.1" MinTime="1.0E-8" MaxTime="1.0" />
          <ErrorTolerance Absolut="1.0E-9" Relative="1.0E-9" />
          <OutputOptions OutputTimeStep="1.0" />
          <NumberProcessors>1</NumberProcessors>
        </SolverTaskDescription>
        <MathOverrides>
          <Constant Name="IGF1_init_uM" ConstantArraySpec="1001">10.0 to 300.0, 100 values</Constant>
        </MathOverrides>
        <Version Name="Figure 3 Simulation 7/24 IGF" KeyValue="238840287" BranchId="238840288" Archived="0" Date="27-Jul-2022 20:49:14" FromVersionable="false">
          <Owner Name="aging_project" Identifier="205148987" />
          <GroupAccess Type="1" />
        </Version>
      </Simulation>
      <Simulation Name="3 Simulation 7/24 IL6">
        <SolverTaskDescription TaskType="Unsteady" UseSymbolicJacobian="false" Solver="Combined Stiff Solver (IDA/CVODE)">
          <TimeBound StartTime="0.0" EndTime="400.0" />
          <TimeStep DefaultTime="0.1" MinTime="1.0E-8" MaxTime="1.0" />
          <ErrorTolerance Absolut="1.0E-9" Relative="1.0E-9" />
          <OutputOptions OutputTimeStep="1.0" />
          <NumberProcessors>1</NumberProcessors>
        </SolverTaskDescription>
        <MathOverrides>
          <Constant Name="IL6_init_uM" ConstantArraySpec="1001">1.0E-4 to 0.01, 100 values</Constant>
        </MathOverrides>
        <Version Name="3 Simulation 7/24 IL6" KeyValue="238840290" BranchId="238840291" Archived="0" Date="27-Jul-2022 20:49:14" FromVersionable="false">
          <Owner Name="aging_project" Identifier="205148987" />
          <GroupAccess Type="1" />
        </Version>
      </Simulation>
      <AnalysisTaskList>
        <ParameterEstimationTask Name="DefaultTask">
          <parameterMappingSpecList>
            <parameterMappingSpec parameterReferenceAttribute="unnamed.k_loss" lowLimit="0.0" highLimit="0.0" currentValue="0.0" selected="false" />
            <parameterMappingSpec parameterReferenceAttribute="unnamed.k_gain" lowLimit="0.0" highLimit="0.0" currentValue="0.0" selected="false" />
            <parameterMappingSpec parameterReferenceAttribute="unnamed.kp_IGF1" lowLimit="0.4" highLimit="40.0" currentValue="4.0" selected="false" />
            <parameterMappingSpec parameterReferenceAttribute="unnamed.kd_IGF" lowLimit="1.0E-4" highLimit="0.01" currentValue="0.001" selected="false" />
            <parameterMappingSpec parameterReferenceAttribute="unnamed.kp_IL6" lowLimit="0.0" highLimit="0.0" currentValue="0.0" selected="false" />
            <parameterMappingSpec parameterReferenceAttribute="unnamed.kd_IL6" lowLimit="0.0" highLimit="0.0" currentValue="0.0" selected="false" />
            <parameterMappingSpec parameterReferenceAttribute="unnamed.ks_IGF" lowLimit="0.0" highLimit="0.0" currentValue="0.0" selected="false" />
            <parameterMappingSpec parameterReferenceAttribute="unnamed.ks_IL6" lowLimit="0.0" highLimit="0.0" currentValue="0.0" selected="false" />
            <parameterMappingSpec parameterReferenceAttribute="unnamed.k_mort" lowLimit="0.0" highLimit="0.0" currentValue="0.0" selected="false" />
            <parameterMappingSpec parameterReferenceAttribute="unnamed.k_longevity" lowLimit="0.0" highLimit="0.0" currentValue="0.0" selected="false" />
            <parameterMappingSpec parameterReferenceAttribute="unnamed.k_extra" lowLimit="0.0" highLimit="0.0" currentValue="0.0" selected="false" />
            <parameterMappingSpec parameterReferenceAttribute="Molecular_mechanism.IL6_scs.initConc" lowLimit="0.0" highLimit="0.0" currentValue="0.0" selected="false" />
            <parameterMappingSpec parameterReferenceAttribute="Molecular_mechanism.IGF1_scs.initConc" lowLimit="0.0" highLimit="0.0" currentValue="0.0" selected="false" />
            <parameterMappingSpec parameterReferenceAttribute="Molecular_mechanism.Deceased_scs.initConc" lowLimit="0.0" highLimit="0.0" currentValue="0.0" selected="false" />
            <parameterMappingSpec parameterReferenceAttribute="Molecular_mechanism.Mobility_Disability_scs.initConc" lowLimit="0.0" highLimit="0.0" currentValue="0.0" selected="false" />
            <parameterMappingSpec parameterReferenceAttribute="Molecular_mechanism.Mobile_scs.initConc" lowLimit="0.0" highLimit="0.0" currentValue="0.0" selected="false" />
            <parameterMappingSpec parameterReferenceAttribute="Molecular_mechanism.Blood_mapping.Size" lowLimit="5000.0" highLimit="500000.0" currentValue="50000.0" selected="false" />
          </parameterMappingSpecList>
          <referenceData numRows="4" numColumns="3">
            <dataColumnList>
              <dataColumn Name="t" weight="1.0" />
              <dataColumn Name="IGF1" weight="1.0" />
              <dataColumn Name="IL6" weight="1.0" />
            </dataColumnList>
            <dataRowList>
              <dataRow>0.0 107.8 0.00314</dataRow>
              <dataRow>12.0 105.85 0.00319</dataRow>
              <dataRow>36.0 101.95 0.00329</dataRow>
              <dataRow>60.0 98.05 0.00339</dataRow>
            </dataRowList>
          </referenceData>
          <referenceDataMappingSpecList>
            <referenceDataMappingSpec referenceDataColumnName="t" referenceDataModelSymbol="t" />
            <referenceDataMappingSpec referenceDataColumnName="IGF1" referenceDataModelSymbol="IGF1" />
            <referenceDataMappingSpec referenceDataColumnName="IL6" referenceDataModelSymbol="IL6" />
          </referenceDataMappingSpecList>
          <optimizationSolverSpec optimizationSolverType="Evolutionary Programming" NumOfRuns="25">
            <ListOfParameters>
              <Parameter Name="Number of Generations" Value="200.0" />
              <Parameter Name="Population Size" Value="20.0" />
              <Parameter Name="Random Number Generator" Value="1.0" />
              <Parameter Name="Seed" Value="0.0" />
            </ListOfParameters>
          </optimizationSolverSpec>
          <OptimizationResultSet>
            <bestOptRunResultSet>
              <ListOfParameters>
                <Parameter Name="ks_IL6" Value="286266.80971509713" />
                <Parameter Name="ks_IGF" Value="5.77727799452756E-4" />
              </ListOfParameters>
              <objectiveFunction Value="5.4556749579317025E-9" />
              <ObjectiveFunctionEvaluations Value="4006" />
            </bestOptRunResultSet>
          </OptimizationResultSet>
        </ParameterEstimationTask>
      </AnalysisTaskList>
      <Version Name="Molecular_mechanism" KeyValue="244346413" BranchId="244346414" Archived="0" Date="04-Oct-2022 21:41:17" FromVersionable="false">
        <Owner Name="aging_project" Identifier="205148987" />
        <GroupAccess Type="1" />
        <Annotation>cloned from 'Molecular_mechanism' owned by user mblinov
(copied from Phenotypes) cloned from 'Death_scales_2000_0.1' owned by user nathan_schaumburger
cloned from 'Death_scales_2000_0.1' owned by user mblinov
(copied from No_death_scales_2000_0.1) (copied from Molecular Only_scales_2000_0.1) (copied from Molecular Only_scales_1000_0.1) (copied from Molecular Only_scales_100_0.1) (copied from Molecular Only_scales_1000_0.1) cloned from 'Molecular Only' owned by user pallyjoel</Annotation>
      </Version>
      <MicroscopeMeasurement Name="fluor">
        <ConvolutionKernel Type="ProjectionZKernel" />
      </MicroscopeMeasurement>
    </SimulationSpec>
    <SimulationSpec Name="Average Phenotypes" Stochastic="false" UseConcentration="true" RuleBased="false" MassConservationModelReduction="false" InsufficientIterations="false" InsufficientMaxMolecules="false">
      <NetworkConstraints RbmMaxIteration="3" RbmMaxMoleculesPerSpecies="10" RbmSpeciesLimit="800" RbmReactionsLimit="2500" />
      <Annotation>(copied from Molecular_mechanism) cloned from 'Molecular_mechanism' owned by user mblinov
(copied from Phenotypes) cloned from 'Death_scales_2000_0.1' owned by user nathan_schaumburger
cloned from 'Death_scales_2000_0.1' owned by user mblinov
(copied from No_death_scales_2000_0.1) (copied from Molecular Only_scales_2000_0.1) (copied from Molecular Only_scales_1000_0.1) (copied from Molecular Only_scales_100_0.1) (copied from Molecular Only_scales_1000_0.1) cloned from 'Molecular Only' owned by user pallyjoel</Annotation>
      <Geometry Name="non-spatial1583052434" Dimension="0">
        <Extent X="10.0" Y="10.0" Z="10.0" />
        <Origin X="0.0" Y="0.0" Z="0.0" />
        <SubVolume Name="Compartment" Handle="0" Type="Compartmental" KeyValue="226149146" />
        <Version Name="non-spatial1583052434" KeyValue="226149142" BranchId="226149143" Archived="0" Date="08-Feb-2022 18:08:18" FromVersionable="false">
          <Owner Name="aging_project" Identifier="205148987" />
          <GroupAccess Type="1" />
        </Version>
      </Geometry>
      <GeometryContext>
        <FeatureMapping Feature="Blood" GeometryClass="Compartment" SubVolume="Compartment" Size="50000.0">
          <BoundariesTypes Xm="Flux" Xp="Flux" Ym="Flux" Yp="Flux" Zm="Flux" Zp="Flux" />
        </FeatureMapping>
      </GeometryContext>
      <ReactionContext>
        <LocalizedCompoundSpec LocalizedCompoundRef="IL6" ForceConstant="false" WellMixed="false" ForceContinuous="false">
          <InitialConcentration>0.00314</InitialConcentration>
          <Diffusion>0.0</Diffusion>
        </LocalizedCompoundSpec>
        <LocalizedCompoundSpec LocalizedCompoundRef="IGF1" ForceConstant="false" WellMixed="false" ForceContinuous="false">
          <InitialConcentration>107.8</InitialConcentration>
          <Diffusion>0.0</Diffusion>
        </LocalizedCompoundSpec>
        <LocalizedCompoundSpec LocalizedCompoundRef="Deceased" ForceConstant="false" WellMixed="false" ForceContinuous="false">
          <InitialConcentration>0.0</InitialConcentration>
          <Diffusion>0.0</Diffusion>
        </LocalizedCompoundSpec>
        <LocalizedCompoundSpec LocalizedCompoundRef="Mobility_Disability" ForceConstant="false" WellMixed="false" ForceContinuous="false">
          <InitialConcentration>332.0</InitialConcentration>
          <Diffusion>0.0</Diffusion>
        </LocalizedCompoundSpec>
        <LocalizedCompoundSpec LocalizedCompoundRef="Mobile" ForceConstant="false" WellMixed="false" ForceContinuous="false">
          <InitialConcentration>386.0</InitialConcentration>
          <Diffusion>0.0</Diffusion>
        </LocalizedCompoundSpec>
        <ReactionSpec ReactionStepRef="prod_IGF1" ReactionMapping="included" />
        <ReactionSpec ReactionStepRef="deg_IL6" ReactionMapping="included" />
        <ReactionSpec ReactionStepRef="deg_IGF1" ReactionMapping="included" />
        <ReactionSpec ReactionStepRef="MD -&gt; M" ReactionMapping="included" />
        <ReactionSpec ReactionStepRef="M -&gt; MD" ReactionMapping="included" />
        <ReactionSpec ReactionStepRef="MD -&gt; D" ReactionMapping="included" />
        <ReactionSpec ReactionStepRef="prod_ILG6" ReactionMapping="included" />
        <ReactionSpec ReactionStepRef="M -&gt; D" ReactionMapping="included" />
      </ReactionContext>
      <MathDescription Name="Copy of Molecular_mechanism_generated">
        <Constant Name="_F_">96485.3321</Constant>
        <Constant Name="_F_nmol_">9.64853321E-5</Constant>
        <Constant Name="_K_GHK_">1.0E-9</Constant>
        <Constant Name="_N_pmol_">6.02214179E11</Constant>
        <Constant Name="_PI_">3.141592653589793</Constant>
        <Constant Name="_R_">8314.46261815</Constant>
        <Constant Name="_T_">300.0</Constant>
        <Constant Name="Deceased_init_uM">0.0</Constant>
        <Constant Name="IGF1_init_uM">107.8</Constant>
        <Constant Name="IL6_init_uM">0.00314</Constant>
        <Constant Name="k_extra">2.5</Constant>
        <Constant Name="k_gain">0.0</Constant>
        <Constant Name="k_longevity">0.004</Constant>
        <Constant Name="k_loss">0.0</Constant>
        <Constant Name="K_millivolts_per_volt">1000.0</Constant>
        <Constant Name="k_mort">0.0</Constant>
        <Constant Name="kd_IGF">0.05</Constant>
        <Constant Name="kd_IL6">0.033</Constant>
        <Constant Name="KMOLE">0.001660538783162726</Constant>
        <Constant Name="kp_IGF1">20.0</Constant>
        <Constant Name="kp_IL6">8.0E-4</Constant>
        <Constant Name="ks_IGF">5.777278E-4</Constant>
        <Constant Name="ks_IL6">286266.8</Constant>
        <Constant Name="Mobile_init_uM">386.0</Constant>
        <Constant Name="Mobility_Disability_init_uM">332.0</Constant>
        <Constant Name="Size_Blood">50000.0</Constant>
        <VolumeVariable Name="Deceased" Domain="Compartment" />
        <VolumeVariable Name="IGF1" Domain="Compartment" />
        <VolumeVariable Name="IL6" Domain="Compartment" />
        <VolumeVariable Name="Mobile" Domain="Compartment" />
        <VolumeVariable Name="Mobility_Disability" Domain="Compartment" />
        <Function Name="J_deg_IGF1" Domain="Compartment">(kd_IGF * IGF1)</Function>
        <Function Name="J_deg_IL6" Domain="Compartment">(kd_IL6 * IL6)</Function>
        <Function Name="J_M____D" Domain="Compartment">((k_mort * (2.718281828459 ^ (k_longevity * t))) * Mobile)</Function>
        <Function Name="J_M____MD" Domain="Compartment">(k_loss * Mobile * IL6)</Function>
        <Function Name="J_MD____D" Domain="Compartment">(((k_extra * k_mort) * (2.718281828459 ^ (k_longevity * t))) * Mobility_Disability)</Function>
        <Function Name="J_MD____M" Domain="Compartment">(k_gain * Mobility_Disability * IGF1)</Function>
        <Function Name="J_prod_IGF1" Domain="Compartment">(kp_IGF1 / (1.0 + (ks_IL6 * (IL6 ^ 2.0))))</Function>
        <Function Name="J_prod_ILG6" Domain="Compartment">(kp_IL6 / (1.0 + (ks_IGF * (IGF1 ^ 2.0))))</Function>
        <CompartmentSubDomain Name="Compartment">
          <BoundaryType Boundary="Xm" Type="Value" />
          <BoundaryType Boundary="Xp" Type="Value" />
          <BoundaryType Boundary="Ym" Type="Value" />
          <BoundaryType Boundary="Yp" Type="Value" />
          <BoundaryType Boundary="Zm" Type="Value" />
          <BoundaryType Boundary="Zp" Type="Value" />
          <OdeEquation Name="IL6" SolutionType="Unknown">
            <Rate>( - J_deg_IL6 + J_prod_ILG6)</Rate>
            <Initial>IL6_init_uM</Initial>
          </OdeEquation>
          <OdeEquation Name="IGF1" SolutionType="Unknown">
            <Rate>(J_prod_IGF1 - J_deg_IGF1)</Rate>
            <Initial>IGF1_init_uM</Initial>
          </OdeEquation>
          <OdeEquation Name="Deceased" SolutionType="Unknown">
            <Rate>(J_MD____D + J_M____D)</Rate>
            <Initial>Deceased_init_uM</Initial>
          </OdeEquation>
          <OdeEquation Name="Mobility_Disability" SolutionType="Unknown">
            <Rate>( - J_MD____M + J_M____MD - J_MD____D)</Rate>
            <Initial>Mobility_Disability_init_uM</Initial>
          </OdeEquation>
          <OdeEquation Name="Mobile" SolutionType="Unknown">
            <Rate>(J_MD____M - J_M____MD - J_M____D)</Rate>
            <Initial>Mobile_init_uM</Initial>
          </OdeEquation>
        </CompartmentSubDomain>
        <Version Name="Copy of Molecular_mechanism_generated" KeyValue="235245472" BranchId="226149150" Archived="0" Date="13-Jun-2022 15:21:39" FromVersionable="false">
          <Owner Name="aging_project" Identifier="205148987" />
          <GroupAccess Type="1" />
        </Version>
      </MathDescription>
      <OutputFunctions>
        <AnnotatedFunction Name="Frac_Mobile" ErrorString="" FunctionType="Nonspatial">(((Mobile / (Mobile + Mobility_Disability)) * ((Mobile + Mobility_Disability) &gt;= 1.0)) + (0.0 * ((Mobile + Mobility_Disability) &lt; 1.0)))</AnnotatedFunction>
        <AnnotatedFunction Name="Surviving_number" ErrorString="" FunctionType="Nonspatial">floor((Mobile + Mobility_Disability))</AnnotatedFunction>
        <AnnotatedFunction Name="Surviving_chances" ErrorString="" FunctionType="Nonspatial">(100.0 * (Mobile + Mobility_Disability) / (Deceased + Mobile + Mobility_Disability))</AnnotatedFunction>
      </OutputFunctions>
      <Simulation Name="Average_timecourse">
        <SolverTaskDescription TaskType="Unsteady" UseSymbolicJacobian="false" Solver="Combined Stiff Solver (IDA/CVODE)">
          <TimeBound StartTime="0.0" EndTime="300.0" />
          <TimeStep DefaultTime="0.1" MinTime="1.0E-8" MaxTime="1.0" />
          <ErrorTolerance Absolut="1.0E-9" Relative="1.0E-9" />
          <OutputOptions KeepEvery="1" KeepAtMost="1000" />
          <NumberProcessors>1</NumberProcessors>
        </SolverTaskDescription>
        <MathOverrides>
          <Constant Name="IGF1_init_uM" ConstantArraySpec="1001">10.0 to 300.0, 10 values</Constant>
          <Constant Name="IL6_init_uM" ConstantArraySpec="1001">1.0E-4 to 0.01, 10 values</Constant>
          <Constant Name="k_loss">5.5283862512227735</Constant>
          <Constant Name="k_gain">1.0E-8</Constant>
        </MathOverrides>
        <Version Name="Average_timecourse" KeyValue="235245633" BranchId="234958842" Archived="0" Date="13-Jun-2022 15:21:40" FromVersionable="false">
          <Owner Name="aging_project" Identifier="205148987" />
          <GroupAccess Type="1" />
        </Version>
      </Simulation>
      <Simulation Name="Fitted 6/15">
        <SolverTaskDescription TaskType="Unsteady" UseSymbolicJacobian="false" Solver="Combined Stiff Solver (IDA/CVODE)">
          <TimeBound StartTime="0.0" EndTime="1000.0" />
          <TimeStep DefaultTime="0.1" MinTime="1.0E-8" MaxTime="1.0" />
          <ErrorTolerance Absolut="1.0E-9" Relative="1.0E-9" />
          <OutputOptions KeepEvery="1" KeepAtMost="1000" />
          <NumberProcessors>1</NumberProcessors>
        </SolverTaskDescription>
        <MathOverrides>
          <Constant Name="IGF1_init_uM" ConstantArraySpec="1001">10.0 to 300.0, 10 values</Constant>
          <Constant Name="k_mort">0.001716180355161493</Constant>
          <Constant Name="IL6_init_uM" ConstantArraySpec="1001">1.0E-4 to 0.01, 10 values</Constant>
          <Constant Name="k_longevity">0.01372225719366946</Constant>
          <Constant Name="k_loss">5.528283428365836</Constant>
          <Constant Name="k_gain">1.0E-8</Constant>
        </MathOverrides>
        <Version Name="Fitted 6/15" KeyValue="235391724" BranchId="235391725" Archived="0" Date="15-Jun-2022 13:56:54" FromVersionable="false">
          <Owner Name="aging_project" Identifier="205148987" />
          <GroupAccess Type="1" />
        </Version>
      </Simulation>
      <Simulation Name="Figure 4 7/24">
        <SolverTaskDescription TaskType="Unsteady" UseSymbolicJacobian="false" Solver="Combined Stiff Solver (IDA/CVODE)">
          <TimeBound StartTime="0.0" EndTime="360.0" />
          <TimeStep DefaultTime="0.1" MinTime="1.0E-8" MaxTime="1.0" />
          <ErrorTolerance Absolut="1.0E-9" Relative="1.0E-9" />
          <OutputOptions KeepEvery="1" KeepAtMost="1000" />
          <NumberProcessors>1</NumberProcessors>
        </SolverTaskDescription>
        <MathOverrides>
          <Constant Name="IGF1_init_uM" ConstantArraySpec="1001">10.0 to 300.0, 10 values</Constant>
          <Constant Name="k_mort">0.001716180355161493</Constant>
          <Constant Name="IL6_init_uM" ConstantArraySpec="1001">1.0E-4 to 0.01, 10 values</Constant>
          <Constant Name="k_longevity">0.01372225719366946</Constant>
          <Constant Name="k_loss">5.528283428365836</Constant>
          <Constant Name="k_gain">1.0E-8</Constant>
        </MathOverrides>
        <Version Name="Figure 4 7/24" KeyValue="238625541" BranchId="238624848" Archived="0" Date="25-Jul-2022 19:16:12" FromVersionable="false">
          <Owner Name="aging_project" Identifier="205148987" />
          <GroupAccess Type="1" />
        </Version>
      </Simulation>
      <Simulation Name="Copy of Figure 4 7/24">
        <SolverTaskDescription TaskType="Unsteady" UseSymbolicJacobian="false" Solver="Combined Stiff Solver (IDA/CVODE)">
          <TimeBound StartTime="0.0" EndTime="360.0" />
          <TimeStep DefaultTime="0.1" MinTime="1.0E-8" MaxTime="1.0" />
          <ErrorTolerance Absolut="1.0E-9" Relative="1.0E-9" />
          <OutputOptions OutputTimes="0.0,60.0,120.0,180.0,240.0,360.0" />
          <NumberProcessors>1</NumberProcessors>
        </SolverTaskDescription>
        <MathOverrides>
          <Constant Name="IGF1_init_uM" ConstantArraySpec="1001">10.0 to 300.0, 100 values</Constant>
          <Constant Name="k_mort">0.001716180355161493</Constant>
          <Constant Name="k_longevity">0.01372225719366946</Constant>
          <Constant Name="k_loss">5.528283428365836</Constant>
          <Constant Name="k_gain">1.0E-8</Constant>
        </MathOverrides>
        <Version Name="Copy of Figure 4 7/24" KeyValue="238632037" BranchId="238632038" Archived="0" Date="25-Jul-2022 21:07:17" FromVersionable="false">
          <Owner Name="aging_project" Identifier="205148987" />
          <GroupAccess Type="1" />
        </Version>
      </Simulation>
      <Simulation Name="Copy of Copy of Figure 4 7/24">
        <SolverTaskDescription TaskType="Unsteady" UseSymbolicJacobian="false" Solver="Combined Stiff Solver (IDA/CVODE)">
          <TimeBound StartTime="0.0" EndTime="360.0" />
          <TimeStep DefaultTime="0.1" MinTime="1.0E-8" MaxTime="1.0" />
          <ErrorTolerance Absolut="1.0E-9" Relative="1.0E-9" />
          <OutputOptions OutputTimes="0.0,60.0,120.0,180.0,240.0,360.0" />
          <NumberProcessors>1</NumberProcessors>
        </SolverTaskDescription>
        <MathOverrides>
          <Constant Name="k_mort">0.001716180355161493</Constant>
          <Constant Name="IL6_init_uM" ConstantArraySpec="1001">1.0E-4 to 0.01, 100 values</Constant>
          <Constant Name="k_longevity">0.01372225719366946</Constant>
          <Constant Name="k_loss">5.528283428365836</Constant>
          <Constant Name="k_gain">1.0E-8</Constant>
        </MathOverrides>
        <Version Name="Copy of Copy of Figure 4 7/24" KeyValue="238632040" BranchId="238632041" Archived="0" Date="25-Jul-2022 21:07:17" FromVersionable="false">
          <Owner Name="aging_project" Identifier="205148987" />
          <GroupAccess Type="1" />
        </Version>
      </Simulation>
      <Simulation Name="Figure 7 Switchpoints 1">
        <SolverTaskDescription TaskType="Unsteady" UseSymbolicJacobian="false" Solver="Combined Stiff Solver (IDA/CVODE)">
          <TimeBound StartTime="0.0" EndTime="360.0" />
          <TimeStep DefaultTime="0.1" MinTime="1.0E-8" MaxTime="1.0" />
          <ErrorTolerance Absolut="1.0E-9" Relative="1.0E-9" />
          <OutputOptions OutputTimes="0.0,60.0,120.0,180.0,240.0,360.0" />
          <NumberProcessors>1</NumberProcessors>
        </SolverTaskDescription>
        <MathOverrides>
          <Constant Name="k_mort">0.001716180355161493</Constant>
          <Constant Name="IL6_init_uM" ConstantArraySpec="1001">1.0E-4 to 0.01, 100 values</Constant>
          <Constant Name="k_longevity">0.01372225719366946</Constant>
          <Constant Name="k_loss">5.528283428365836</Constant>
          <Constant Name="k_gain">1.0E-8</Constant>
        </MathOverrides>
        <Version Name="Figure 7 Switchpoints 1" KeyValue="238637057" BranchId="238637058" Archived="0" Date="25-Jul-2022 22:24:25" FromVersionable="false">
          <Owner Name="aging_project" Identifier="205148987" />
          <GroupAccess Type="1" />
        </Version>
      </Simulation>
      <Simulation Name="Figure 7 Switchpoints 2">
        <SolverTaskDescription TaskType="Unsteady" UseSymbolicJacobian="false" Solver="Combined Stiff Solver (IDA/CVODE)">
          <TimeBound StartTime="0.0" EndTime="1000.0" />
          <TimeStep DefaultTime="0.1" MinTime="1.0E-8" MaxTime="1.0" />
          <ErrorTolerance Absolut="1.0E-9" Relative="1.0E-9" />
          <OutputOptions OutputTimeStep="1.0" />
          <NumberProcessors>1</NumberProcessors>
        </SolverTaskDescription>
        <MathOverrides>
          <Constant Name="IGF1_init_uM" ConstantArraySpec="1001">150.0 to 200.0, 10 values</Constant>
          <Constant Name="k_mort">0.001716180355161493</Constant>
          <Constant Name="IL6_init_uM" ConstantArraySpec="1001">0.004 to 0.0045, 10 values</Constant>
          <Constant Name="k_longevity">0.01372225719366946</Constant>
          <Constant Name="k_loss">5.528283428365836</Constant>
          <Constant Name="k_gain">1.0E-8</Constant>
        </MathOverrides>
        <Version Name="Figure 7 Switchpoints 2" KeyValue="238639201" BranchId="238637061" Archived="0" Date="25-Jul-2022 22:52:44" FromVersionable="false">
          <Owner Name="aging_project" Identifier="205148987" />
          <GroupAccess Type="1" />
        </Version>
      </Simulation>
      <Simulation Name=" Figure 7 Switchpoints 3">
        <SolverTaskDescription TaskType="Unsteady" UseSymbolicJacobian="false" Solver="Combined Stiff Solver (IDA/CVODE)">
          <TimeBound StartTime="0.0" EndTime="1000.0" />
          <TimeStep DefaultTime="0.1" MinTime="1.0E-8" MaxTime="1.0" />
          <ErrorTolerance Absolut="1.0E-9" Relative="1.0E-9" />
          <OutputOptions OutputTimeStep="1.0" />
          <NumberProcessors>1</NumberProcessors>
        </SolverTaskDescription>
        <MathOverrides>
          <Constant Name="IGF1_init_uM" ConstantArraySpec="1001">150.0 to 200.0, 10 values</Constant>
          <Constant Name="k_mort">0.001716180355161493</Constant>
          <Constant Name="IL6_init_uM" ConstantArraySpec="1001">0.0045 to 0.005, 10 values</Constant>
          <Constant Name="k_longevity">0.01372225719366946</Constant>
          <Constant Name="k_loss">5.528283428365836</Constant>
          <Constant Name="k_gain">1.0E-8</Constant>
        </MathOverrides>
        <Version Name=" Figure 7 Switchpoints 3" KeyValue="238639203" BranchId="238639204" Archived="0" Date="25-Jul-2022 22:52:44" FromVersionable="false">
          <Owner Name="aging_project" Identifier="205148987" />
          <GroupAccess Type="1" />
        </Version>
      </Simulation>
      <Simulation Name="Figure 7 Switchpoints 4">
        <SolverTaskDescription TaskType="Unsteady" UseSymbolicJacobian="false" Solver="Combined Stiff Solver (IDA/CVODE)">
          <TimeBound StartTime="0.0" EndTime="1000.0" />
          <TimeStep DefaultTime="0.1" MinTime="1.0E-8" MaxTime="1.0" />
          <ErrorTolerance Absolut="1.0E-9" Relative="1.0E-9" />
          <OutputOptions OutputTimeStep="1.0" />
          <NumberProcessors>1</NumberProcessors>
        </SolverTaskDescription>
        <MathOverrides>
          <Constant Name="IGF1_init_uM" ConstantArraySpec="1001">200.0 to 250.0, 10 values</Constant>
          <Constant Name="k_mort">0.001716180355161493</Constant>
          <Constant Name="IL6_init_uM" ConstantArraySpec="1001">0.0045 to 0.005, 10 values</Constant>
          <Constant Name="k_longevity">0.01372225719366946</Constant>
          <Constant Name="k_loss">5.528283428365836</Constant>
          <Constant Name="k_gain">1.0E-8</Constant>
        </MathOverrides>
        <Version Name="Figure 7 Switchpoints 4" KeyValue="238639206" BranchId="238639207" Archived="0" Date="25-Jul-2022 22:52:44" FromVersionable="false">
          <Owner Name="aging_project" Identifier="205148987" />
          <GroupAccess Type="1" />
        </Version>
      </Simulation>
      <Simulation Name="Figure 7 Switchpoints 5">
        <SolverTaskDescription TaskType="Unsteady" UseSymbolicJacobian="false" Solver="Combined Stiff Solver (IDA/CVODE)">
          <TimeBound StartTime="0.0" EndTime="1000.0" />
          <TimeStep DefaultTime="0.1" MinTime="1.0E-8" MaxTime="1.0" />
          <ErrorTolerance Absolut="1.0E-9" Relative="1.0E-9" />
          <OutputOptions OutputTimeStep="1.0" />
          <NumberProcessors>1</NumberProcessors>
        </SolverTaskDescription>
        <MathOverrides>
          <Constant Name="IGF1_init_uM" ConstantArraySpec="1001">200.0 to 250.0, 10 values</Constant>
          <Constant Name="k_mort">0.001716180355161493</Constant>
          <Constant Name="IL6_init_uM" ConstantArraySpec="1001">0.005 to 0.0055, 10 values</Constant>
          <Constant Name="k_longevity">0.01372225719366946</Constant>
          <Constant Name="k_loss">5.528283428365836</Constant>
          <Constant Name="k_gain">1.0E-8</Constant>
        </MathOverrides>
        <Version Name="Figure 7 Switchpoints 5" KeyValue="238639209" BranchId="238639210" Archived="0" Date="25-Jul-2022 22:52:44" FromVersionable="false">
          <Owner Name="aging_project" Identifier="205148987" />
          <GroupAccess Type="1" />
        </Version>
      </Simulation>
      <Simulation Name="Figure 7 Switchpoints 6">
        <SolverTaskDescription TaskType="Unsteady" UseSymbolicJacobian="false" Solver="Combined Stiff Solver (IDA/CVODE)">
          <TimeBound StartTime="0.0" EndTime="1000.0" />
          <TimeStep DefaultTime="0.1" MinTime="1.0E-8" MaxTime="1.0" />
          <ErrorTolerance Absolut="1.0E-9" Relative="1.0E-9" />
          <OutputOptions OutputTimeStep="1.0" />
          <NumberProcessors>1</NumberProcessors>
        </SolverTaskDescription>
        <MathOverrides>
          <Constant Name="IGF1_init_uM" ConstantArraySpec="1001">250.0 to 300.0, 10 values</Constant>
          <Constant Name="k_mort">0.001716180355161493</Constant>
          <Constant Name="IL6_init_uM" ConstantArraySpec="1001">0.0055 to 0.006, 10 values</Constant>
          <Constant Name="k_longevity">0.01372225719366946</Constant>
          <Constant Name="k_loss">5.528283428365836</Constant>
          <Constant Name="k_gain">1.0E-8</Constant>
        </MathOverrides>
        <Version Name="Figure 7 Switchpoints 6" KeyValue="238639212" BranchId="238639213" Archived="0" Date="25-Jul-2022 22:52:44" FromVersionable="false">
          <Owner Name="aging_project" Identifier="205148987" />
          <GroupAccess Type="1" />
        </Version>
      </Simulation>
      <Simulation Name="Figure 7 Switchpoints 7">
        <SolverTaskDescription TaskType="Unsteady" UseSymbolicJacobian="false" Solver="Combined Stiff Solver (IDA/CVODE)">
          <TimeBound StartTime="0.0" EndTime="1000.0" />
          <TimeStep DefaultTime="0.1" MinTime="1.0E-8" MaxTime="1.0" />
          <ErrorTolerance Absolut="1.0E-9" Relative="1.0E-9" />
          <OutputOptions OutputTimeStep="1.0" />
          <NumberProcessors>1</NumberProcessors>
        </SolverTaskDescription>
        <MathOverrides>
          <Constant Name="IGF1_init_uM" ConstantArraySpec="1001">250.0 to 300.0, 10 values</Constant>
          <Constant Name="k_mort">0.001716180355161493</Constant>
          <Constant Name="IL6_init_uM" ConstantArraySpec="1001">0.006 to 0.0065, 10 values</Constant>
          <Constant Name="k_longevity">0.01372225719366946</Constant>
          <Constant Name="k_loss">5.528283428365836</Constant>
          <Constant Name="k_gain">1.0E-8</Constant>
        </MathOverrides>
        <Version Name="Figure 7 Switchpoints 7" KeyValue="238639215" BranchId="238639216" Archived="0" Date="25-Jul-2022 22:52:44" FromVersionable="false">
          <Owner Name="aging_project" Identifier="205148987" />
          <GroupAccess Type="1" />
        </Version>
      </Simulation>
      <Simulation Name="Copy of Figure 7 Switchpoints extra">
        <SolverTaskDescription TaskType="Unsteady" UseSymbolicJacobian="false" Solver="Combined Stiff Solver (IDA/CVODE)">
          <TimeBound StartTime="0.0" EndTime="1000.0" />
          <TimeStep DefaultTime="0.1" MinTime="1.0E-8" MaxTime="1.0" />
          <ErrorTolerance Absolut="1.0E-9" Relative="1.0E-9" />
          <OutputOptions OutputTimeStep="1.0" />
          <NumberProcessors>1</NumberProcessors>
        </SolverTaskDescription>
        <MathOverrides>
          <Constant Name="IGF1_init_uM" ConstantArraySpec="1001">150.0 to 200.0, 10 values</Constant>
          <Constant Name="k_mort">0.001716180355161493</Constant>
          <Constant Name="IL6_init_uM" ConstantArraySpec="1001">0.0042 to 0.0044, 10 values</Constant>
          <Constant Name="k_longevity">0.01372225719366946</Constant>
          <Constant Name="k_loss">5.528283428365836</Constant>
          <Constant Name="k_gain">1.0E-8</Constant>
        </MathOverrides>
        <Version Name="Copy of Figure 7 Switchpoints extra" KeyValue="238639218" BranchId="238639219" Archived="0" Date="25-Jul-2022 22:52:44" FromVersionable="false">
          <Owner Name="aging_project" Identifier="205148987" />
          <GroupAccess Type="1" />
        </Version>
      </Simulation>
      <Simulation Name="Figure 7 Switchpoints 8">
        <SolverTaskDescription TaskType="Unsteady" UseSymbolicJacobian="false" Solver="Combined Stiff Solver (IDA/CVODE)">
          <TimeBound StartTime="0.0" EndTime="1000.0" />
          <TimeStep DefaultTime="0.1" MinTime="1.0E-8" MaxTime="1.0" />
          <ErrorTolerance Absolut="1.0E-9" Relative="1.0E-9" />
          <OutputOptions OutputTimeStep="1.0" />
          <NumberProcessors>1</NumberProcessors>
        </SolverTaskDescription>
        <MathOverrides>
          <Constant Name="IGF1_init_uM" ConstantArraySpec="1001">0.0 to 50.0, 10 values</Constant>
          <Constant Name="k_mort">0.001716180355161493</Constant>
          <Constant Name="IL6_init_uM" ConstantArraySpec="1001">2.0E-4 to 7.0E-4, 10 values</Constant>
          <Constant Name="k_longevity">0.01372225719366946</Constant>
          <Constant Name="k_loss">5.528283428365836</Constant>
          <Constant Name="k_gain">1.0E-8</Constant>
        </MathOverrides>
        <Version Name="Figure 7 Switchpoints 8" KeyValue="238719564" BranchId="238719406" Archived="0" Date="26-Jul-2022 18:13:02" FromVersionable="false">
          <Owner Name="aging_project" Identifier="205148987" />
          <GroupAccess Type="1" />
        </Version>
      </Simulation>
      <Simulation Name="Figure 7 Switchpoints 9">
        <SolverTaskDescription TaskType="Unsteady" UseSymbolicJacobian="false" Solver="Combined Stiff Solver (IDA/CVODE)">
          <TimeBound StartTime="0.0" EndTime="1000.0" />
          <TimeStep DefaultTime="0.1" MinTime="1.0E-8" MaxTime="1.0" />
          <ErrorTolerance Absolut="1.0E-9" Relative="1.0E-9" />
          <OutputOptions OutputTimeStep="1.0" />
          <NumberProcessors>1</NumberProcessors>
        </SolverTaskDescription>
        <MathOverrides>
          <Constant Name="IGF1_init_uM" ConstantArraySpec="1001">0.0 to 50.0, 10 values</Constant>
          <Constant Name="k_mort">0.001716180355161493</Constant>
          <Constant Name="IL6_init_uM" ConstantArraySpec="1001">7.0E-4 to 0.0012, 10 values</Constant>
          <Constant Name="k_longevity">0.01372225719366946</Constant>
          <Constant Name="k_loss">5.528283428365836</Constant>
          <Constant Name="k_gain">1.0E-8</Constant>
        </MathOverrides>
        <Version Name="Figure 7 Switchpoints 9" KeyValue="238720022" BranchId="238720023" Archived="0" Date="26-Jul-2022 18:16:42" FromVersionable="false">
          <Owner Name="aging_project" Identifier="205148987" />
          <GroupAccess Type="1" />
        </Version>
      </Simulation>
      <Simulation Name="7 Switchpoints 10">
        <SolverTaskDescription TaskType="Unsteady" UseSymbolicJacobian="false" Solver="Combined Stiff Solver (IDA/CVODE)">
          <TimeBound StartTime="0.0" EndTime="1000.0" />
          <TimeStep DefaultTime="0.1" MinTime="1.0E-8" MaxTime="1.0" />
          <ErrorTolerance Absolut="1.0E-9" Relative="1.0E-9" />
          <OutputOptions OutputTimeStep="1.0" />
          <NumberProcessors>1</NumberProcessors>
        </SolverTaskDescription>
        <MathOverrides>
          <Constant Name="IGF1_init_uM" ConstantArraySpec="1001">0.0 to 50.0, 10 values</Constant>
          <Constant Name="k_mort">0.001716180355161493</Constant>
          <Constant Name="IL6_init_uM" ConstantArraySpec="1001">0.0012 to 0.0017, 10 values</Constant>
          <Constant Name="k_longevity">0.01372225719366946</Constant>
          <Constant Name="k_loss">5.528283428365836</Constant>
          <Constant Name="k_gain">1.0E-8</Constant>
        </MathOverrides>
        <Version Name="7 Switchpoints 10" KeyValue="238720182" BranchId="238720183" Archived="0" Date="26-Jul-2022 18:18:52" FromVersionable="false">
          <Owner Name="aging_project" Identifier="205148987" />
          <GroupAccess Type="1" />
        </Version>
      </Simulation>
      <Simulation Name="7 Switchpoints 11">
        <SolverTaskDescription TaskType="Unsteady" UseSymbolicJacobian="false" Solver="Combined Stiff Solver (IDA/CVODE)">
          <TimeBound StartTime="0.0" EndTime="1000.0" />
          <TimeStep DefaultTime="0.1" MinTime="1.0E-8" MaxTime="1.0" />
          <ErrorTolerance Absolut="1.0E-9" Relative="1.0E-9" />
          <OutputOptions OutputTimeStep="1.0" />
          <NumberProcessors>1</NumberProcessors>
        </SolverTaskDescription>
        <MathOverrides>
          <Constant Name="IGF1_init_uM" ConstantArraySpec="1001">50.0 to 100.0, 10 values</Constant>
          <Constant Name="k_mort">0.001716180355161493</Constant>
          <Constant Name="IL6_init_uM" ConstantArraySpec="1001">0.0017 to 0.0022, 10 values</Constant>
          <Constant Name="k_longevity">0.01372225719366946</Constant>
          <Constant Name="k_loss">5.528283428365836</Constant>
          <Constant Name="k_gain">1.0E-8</Constant>
        </MathOverrides>
        <Version Name="7 Switchpoints 11" KeyValue="238720643" BranchId="238720644" Archived="0" Date="26-Jul-2022 18:23:37" FromVersionable="false">
          <Owner Name="aging_project" Identifier="205148987" />
          <GroupAccess Type="1" />
        </Version>
      </Simulation>
      <Simulation Name="7 Switchpoints 12">
        <SolverTaskDescription TaskType="Unsteady" UseSymbolicJacobian="false" Solver="Combined Stiff Solver (IDA/CVODE)">
          <TimeBound StartTime="0.0" EndTime="1000.0" />
          <TimeStep DefaultTime="0.1" MinTime="1.0E-8" MaxTime="1.0" />
          <ErrorTolerance Absolut="1.0E-9" Relative="1.0E-9" />
          <OutputOptions OutputTimeStep="1.0" />
          <NumberProcessors>1</NumberProcessors>
        </SolverTaskDescription>
        <MathOverrides>
          <Constant Name="IGF1_init_uM" ConstantArraySpec="1001">50.0 to 100.0, 10 values</Constant>
          <Constant Name="k_mort">0.001716180355161493</Constant>
          <Constant Name="IL6_init_uM" ConstantArraySpec="1001">0.0022 to 0.0027, 10 values</Constant>
          <Constant Name="k_longevity">0.01372225719366946</Constant>
          <Constant Name="k_loss">5.528283428365836</Constant>
          <Constant Name="k_gain">1.0E-8</Constant>
        </MathOverrides>
        <Version Name="7 Switchpoints 12" KeyValue="238721264" BranchId="238721265" Archived="0" Date="26-Jul-2022 18:26:19" FromVersionable="false">
          <Owner Name="aging_project" Identifier="205148987" />
          <GroupAccess Type="1" />
          <ParentSimRef KeyValue="238720805" />
        </Version>
      </Simulation>
      <Simulation Name="7 Switchpoints 13">
        <SolverTaskDescription TaskType="Unsteady" UseSymbolicJacobian="false" Solver="Combined Stiff Solver (IDA/CVODE)">
          <TimeBound StartTime="0.0" EndTime="1000.0" />
          <TimeStep DefaultTime="0.1" MinTime="1.0E-8" MaxTime="1.0" />
          <ErrorTolerance Absolut="1.0E-9" Relative="1.0E-9" />
          <OutputOptions OutputTimeStep="1.0" />
          <NumberProcessors>1</NumberProcessors>
        </SolverTaskDescription>
        <MathOverrides>
          <Constant Name="IGF1_init_uM" ConstantArraySpec="1001">50.0 to 100.0, 10 values</Constant>
          <Constant Name="k_mort">0.001716180355161493</Constant>
          <Constant Name="IL6_init_uM" ConstantArraySpec="1001">0.0027 to 0.0032, 10 values</Constant>
          <Constant Name="k_longevity">0.01372225719366946</Constant>
          <Constant Name="k_loss">5.528283428365836</Constant>
          <Constant Name="k_gain">1.0E-8</Constant>
        </MathOverrides>
        <Version Name="7 Switchpoints 13" KeyValue="238721267" BranchId="238721268" Archived="0" Date="26-Jul-2022 18:26:19" FromVersionable="false">
          <Owner Name="aging_project" Identifier="205148987" />
          <GroupAccess Type="1" />
        </Version>
      </Simulation>
      <AnalysisTaskList>
        <ParameterEstimationTask Name="DefaultTask">
          <parameterMappingSpecList>
            <parameterMappingSpec parameterReferenceAttribute="unnamed.k_loss" lowLimit="0.0" highLimit="10000.0" currentValue="0.1" selected="true" />
            <parameterMappingSpec parameterReferenceAttribute="unnamed.k_gain" lowLimit="0.0" highLimit="10000.0" currentValue="0.1" selected="true" />
            <parameterMappingSpec parameterReferenceAttribute="unnamed.kp_IGF1" lowLimit="0.4" highLimit="40.0" currentValue="4.0" selected="false" />
            <parameterMappingSpec parameterReferenceAttribute="unnamed.kd_IGF" lowLimit="1.0E-4" highLimit="0.01" currentValue="0.001" selected="false" />
            <parameterMappingSpec parameterReferenceAttribute="unnamed.kp_IL6" lowLimit="0.0" highLimit="0.0" currentValue="0.0" selected="false" />
            <parameterMappingSpec parameterReferenceAttribute="unnamed.kd_IL6" lowLimit="0.0" highLimit="0.0" currentValue="0.0" selected="false" />
            <parameterMappingSpec parameterReferenceAttribute="unnamed.ks_IGF" lowLimit="0.0" highLimit="0.0" currentValue="0.0" selected="false" />
            <parameterMappingSpec parameterReferenceAttribute="unnamed.ks_IL6" lowLimit="0.0" highLimit="0.0" currentValue="0.0" selected="false" />
            <parameterMappingSpec parameterReferenceAttribute="unnamed.k_mort" lowLimit="0.0" highLimit="10000.0" currentValue="0.1" selected="true" />
            <parameterMappingSpec parameterReferenceAttribute="unnamed.k_longevity" lowLimit="0.0" highLimit="10000.0" currentValue="0.1" selected="true" />
            <parameterMappingSpec parameterReferenceAttribute="unnamed.k_extra" lowLimit="2.5" highLimit="2.5" currentValue="2.5" selected="true" />
            <parameterMappingSpec parameterReferenceAttribute="Average_Phenotypes.IL6_scs.initConc" lowLimit="0.0" highLimit="0.0" currentValue="0.0" selected="false" />
            <parameterMappingSpec parameterReferenceAttribute="Average_Phenotypes.IGF1_scs.initConc" lowLimit="0.0" highLimit="0.0" currentValue="0.0" selected="false" />
            <parameterMappingSpec parameterReferenceAttribute="Average_Phenotypes.Deceased_scs.initConc" lowLimit="0.0" highLimit="0.0" currentValue="0.0" selected="false" />
            <parameterMappingSpec parameterReferenceAttribute="Average_Phenotypes.Mobility_Disability_scs.initConc" lowLimit="0.0" highLimit="0.0" currentValue="0.0" selected="false" />
            <parameterMappingSpec parameterReferenceAttribute="Average_Phenotypes.Mobile_scs.initConc" lowLimit="0.0" highLimit="0.0" currentValue="0.0" selected="false" />
            <parameterMappingSpec parameterReferenceAttribute="Average_Phenotypes.Blood_mapping.Size" lowLimit="5000.0" highLimit="500000.0" currentValue="50000.0" selected="false" />
          </parameterMappingSpecList>
          <referenceData numRows="4" numColumns="4">
            <dataColumnList>
              <dataColumn Name="t" weight="1.0" />
              <dataColumn Name="Deceased" weight="1.0" />
              <dataColumn Name="Mobility_Disability" weight="1.0" />
              <dataColumn Name="Mobile" weight="1.0" />
            </dataColumnList>
            <dataRowList>
              <dataRow>0.0 0.0 341.0 377.0</dataRow>
              <dataRow>12.0 26.0 382.0 310.0</dataRow>
              <dataRow>36.0 102.0 425.0 191.0</dataRow>
              <dataRow>60.0 197.0 412.0 109.0</dataRow>
            </dataRowList>
          </referenceData>
          <referenceDataMappingSpecList>
            <referenceDataMappingSpec referenceDataColumnName="t" referenceDataModelSymbol="t" />
            <referenceDataMappingSpec referenceDataColumnName="Deceased" referenceDataModelSymbol="Deceased" />
            <referenceDataMappingSpec referenceDataColumnName="Mobility_Disability" referenceDataModelSymbol="Mobility_Disability" />
            <referenceDataMappingSpec referenceDataColumnName="Mobile" referenceDataModelSymbol="Mobile" />
          </referenceDataMappingSpecList>
          <optimizationSolverSpec optimizationSolverType="Evolutionary Programming" NumOfRuns="25">
            <ListOfParameters>
              <Parameter Name="Number of Generations" Value="200.0" />
              <Parameter Name="Population Size" Value="20.0" />
              <Parameter Name="Random Number Generator" Value="1.0" />
              <Parameter Name="Seed" Value="0.0" />
            </ListOfParameters>
          </optimizationSolverSpec>
          <OptimizationResultSet>
            <bestOptRunResultSet>
              <ListOfParameters>
                <Parameter Name="k_loss" Value="5.528283428365836" />
                <Parameter Name="k_gain" Value="1.0E-8" />
                <Parameter Name="k_mort" Value="0.001716180355161493" />
                <Parameter Name="k_longevity" Value="0.01372225719366946" />
                <Parameter Name="k_extra" Value="2.5" />
              </ListOfParameters>
              <objectiveFunction Value="31.827714976941657" />
              <ObjectiveFunctionEvaluations Value="4009" />
            </bestOptRunResultSet>
          </OptimizationResultSet>
        </ParameterEstimationTask>
      </AnalysisTaskList>
      <Version Name="Average Phenotypes" KeyValue="238846553" BranchId="226149210" Archived="0" Date="27-Jul-2022 21:37:43" FromVersionable="false">
        <Owner Name="aging_project" Identifier="205148987" />
        <GroupAccess Type="1" />
        <Annotation>(copied from Molecular_mechanism) cloned from 'Molecular_mechanism' owned by user mblinov
(copied from Phenotypes) cloned from 'Death_scales_2000_0.1' owned by user nathan_schaumburger
cloned from 'Death_scales_2000_0.1' owned by user mblinov
(copied from No_death_scales_2000_0.1) (copied from Molecular Only_scales_2000_0.1) (copied from Molecular Only_scales_1000_0.1) (copied from Molecular Only_scales_100_0.1) (copied from Molecular Only_scales_1000_0.1) cloned from 'Molecular Only' owned by user pallyjoel</Annotation>
      </Version>
      <MicroscopeMeasurement Name="fluor">
        <ConvolutionKernel Type="ProjectionZKernel" />
      </MicroscopeMeasurement>
    </SimulationSpec>
    <SimulationSpec Name="1st cohort High IGF Low IL6" Stochastic="false" UseConcentration="true" RuleBased="false" MassConservationModelReduction="false" InsufficientIterations="false" InsufficientMaxMolecules="false">
      <NetworkConstraints RbmMaxIteration="3" RbmMaxMoleculesPerSpecies="10" RbmSpeciesLimit="800" RbmReactionsLimit="2500" />
      <Annotation>(copied from Average Phenotypes) (copied from Molecular_mechanism) cloned from 'Molecular_mechanism' owned by user mblinov (copied from Phenotypes) cloned from 'Death_scales_2000_0.1' owned by user nathan_schaumburger cloned from 'Death_scales_2000_0.1' owned by user mblinov (copied from No_death_scales_2000_0.1) (copied from Molecular Only_scales_2000_0.1) (copied from Molecular Only_scales_1000_0.1) (copied from Molecular Only_scales_100_0.1) (copied from Molecular Only_scales_1000_0.1) cloned from 'Molecular Only' owned by user pallyjoel</Annotation>
      <Geometry Name="non-spatial847909428" Dimension="0">
        <Extent X="10.0" Y="10.0" Z="10.0" />
        <Origin X="0.0" Y="0.0" Z="0.0" />
        <SubVolume Name="Compartment" Handle="0" Type="Compartmental" KeyValue="230117726" />
        <Version Name="non-spatial847909428" KeyValue="230117722" BranchId="230117723" Archived="0" Date="30-Mar-2022 22:20:35" FromVersionable="false">
          <Owner Name="aging_project" Identifier="205148987" />
          <GroupAccess Type="1" />
        </Version>
      </Geometry>
      <GeometryContext>
        <FeatureMapping Feature="Blood" GeometryClass="Compartment" SubVolume="Compartment" Size="50000.0">
          <BoundariesTypes Xm="Flux" Xp="Flux" Ym="Flux" Yp="Flux" Zm="Flux" Zp="Flux" />
        </FeatureMapping>
      </GeometryContext>
      <ReactionContext>
        <LocalizedCompoundSpec LocalizedCompoundRef="IL6" ForceConstant="false" WellMixed="false" ForceContinuous="false">
          <InitialConcentration>0.00206</InitialConcentration>
          <Diffusion>0.0</Diffusion>
        </LocalizedCompoundSpec>
        <LocalizedCompoundSpec LocalizedCompoundRef="IGF1" ForceConstant="false" WellMixed="false" ForceContinuous="false">
          <InitialConcentration>148.0</InitialConcentration>
          <Diffusion>0.0</Diffusion>
        </LocalizedCompoundSpec>
        <LocalizedCompoundSpec LocalizedCompoundRef="Deceased" ForceConstant="false" WellMixed="false" ForceContinuous="false">
          <InitialConcentration>0.0</InitialConcentration>
          <Diffusion>0.0</Diffusion>
        </LocalizedCompoundSpec>
        <LocalizedCompoundSpec LocalizedCompoundRef="Mobility_Disability" ForceConstant="false" WellMixed="false" ForceContinuous="false">
          <InitialConcentration>179.0</InitialConcentration>
          <Diffusion>0.0</Diffusion>
        </LocalizedCompoundSpec>
        <LocalizedCompoundSpec LocalizedCompoundRef="Mobile" ForceConstant="false" WellMixed="false" ForceContinuous="false">
          <InitialConcentration>219.0</InitialConcentration>
          <Diffusion>0.0</Diffusion>
        </LocalizedCompoundSpec>
        <ReactionSpec ReactionStepRef="prod_IGF1" ReactionMapping="included" />
        <ReactionSpec ReactionStepRef="deg_IL6" ReactionMapping="included" />
        <ReactionSpec ReactionStepRef="deg_IGF1" ReactionMapping="included" />
        <ReactionSpec ReactionStepRef="MD -&gt; M" ReactionMapping="included" />
        <ReactionSpec ReactionStepRef="M -&gt; MD" ReactionMapping="included" />
        <ReactionSpec ReactionStepRef="MD -&gt; D" ReactionMapping="included" />
        <ReactionSpec ReactionStepRef="prod_ILG6" ReactionMapping="included" />
        <ReactionSpec ReactionStepRef="M -&gt; D" ReactionMapping="included" />
      </ReactionContext>
      <MathDescription Name="Copy of Average Phenotypes_generated">
        <Constant Name="_F_">96485.3321</Constant>
        <Constant Name="_F_nmol_">9.64853321E-5</Constant>
        <Constant Name="_K_GHK_">1.0E-9</Constant>
        <Constant Name="_N_pmol_">6.02214179E11</Constant>
        <Constant Name="_PI_">3.141592653589793</Constant>
        <Constant Name="_R_">8314.46261815</Constant>
        <Constant Name="_T_">300.0</Constant>
        <Constant Name="Deceased_init_uM">0.0</Constant>
        <Constant Name="IGF1_init_uM">148.0</Constant>
        <Constant Name="IL6_init_uM">0.00206</Constant>
        <Constant Name="k_extra">2.5</Constant>
        <Constant Name="k_gain">0.0</Constant>
        <Constant Name="k_longevity">0.004</Constant>
        <Constant Name="k_loss">0.0</Constant>
        <Constant Name="K_millivolts_per_volt">1000.0</Constant>
        <Constant Name="k_mort">0.0</Constant>
        <Constant Name="kd_IGF">0.05</Constant>
        <Constant Name="kd_IL6">0.033</Constant>
        <Constant Name="KMOLE">0.001660538783162726</Constant>
        <Constant Name="kp_IGF1">20.0</Constant>
        <Constant Name="kp_IL6">8.0E-4</Constant>
        <Constant Name="ks_IGF">5.777278E-4</Constant>
        <Constant Name="ks_IL6">286266.8</Constant>
        <Constant Name="Mobile_init_uM">219.0</Constant>
        <Constant Name="Mobility_Disability_init_uM">179.0</Constant>
        <Constant Name="Size_Blood">50000.0</Constant>
        <VolumeVariable Name="Deceased" Domain="Compartment" />
        <VolumeVariable Name="IGF1" Domain="Compartment" />
        <VolumeVariable Name="IL6" Domain="Compartment" />
        <VolumeVariable Name="Mobile" Domain="Compartment" />
        <VolumeVariable Name="Mobility_Disability" Domain="Compartment" />
        <Function Name="J_deg_IGF1" Domain="Compartment">(kd_IGF * IGF1)</Function>
        <Function Name="J_deg_IL6" Domain="Compartment">(kd_IL6 * IL6)</Function>
        <Function Name="J_M____D" Domain="Compartment">((k_mort * (2.718281828459 ^ (k_longevity * t))) * Mobile)</Function>
        <Function Name="J_M____MD" Domain="Compartment">(k_loss * Mobile * IL6)</Function>
        <Function Name="J_MD____D" Domain="Compartment">(((k_extra * k_mort) * (2.718281828459 ^ (k_longevity * t))) * Mobility_Disability)</Function>
        <Function Name="J_MD____M" Domain="Compartment">(k_gain * Mobility_Disability * IGF1)</Function>
        <Function Name="J_prod_IGF1" Domain="Compartment">(kp_IGF1 / (1.0 + (ks_IL6 * (IL6 ^ 2.0))))</Function>
        <Function Name="J_prod_ILG6" Domain="Compartment">(kp_IL6 / (1.0 + (ks_IGF * (IGF1 ^ 2.0))))</Function>
        <CompartmentSubDomain Name="Compartment">
          <BoundaryType Boundary="Xm" Type="Value" />
          <BoundaryType Boundary="Xp" Type="Value" />
          <BoundaryType Boundary="Ym" Type="Value" />
          <BoundaryType Boundary="Yp" Type="Value" />
          <BoundaryType Boundary="Zm" Type="Value" />
          <BoundaryType Boundary="Zp" Type="Value" />
          <OdeEquation Name="IL6" SolutionType="Unknown">
            <Rate>( - J_deg_IL6 + J_prod_ILG6)</Rate>
            <Initial>IL6_init_uM</Initial>
          </OdeEquation>
          <OdeEquation Name="IGF1" SolutionType="Unknown">
            <Rate>(J_prod_IGF1 - J_deg_IGF1)</Rate>
            <Initial>IGF1_init_uM</Initial>
          </OdeEquation>
          <OdeEquation Name="Deceased" SolutionType="Unknown">
            <Rate>(J_MD____D + J_M____D)</Rate>
            <Initial>Deceased_init_uM</Initial>
          </OdeEquation>
          <OdeEquation Name="Mobility_Disability" SolutionType="Unknown">
            <Rate>( - J_MD____M + J_M____MD - J_MD____D)</Rate>
            <Initial>Mobility_Disability_init_uM</Initial>
          </OdeEquation>
          <OdeEquation Name="Mobile" SolutionType="Unknown">
            <Rate>(J_MD____M - J_M____MD - J_M____D)</Rate>
            <Initial>Mobile_init_uM</Initial>
          </OdeEquation>
        </CompartmentSubDomain>
        <Version Name="Copy of Average Phenotypes_generated" KeyValue="235245474" BranchId="230117728" Archived="0" Date="13-Jun-2022 15:21:40" FromVersionable="false">
          <Owner Name="aging_project" Identifier="205148987" />
          <GroupAccess Type="1" />
        </Version>
      </MathDescription>
      <OutputFunctions>
        <AnnotatedFunction Name="Frac_Mobile" ErrorString="" FunctionType="Nonspatial">(((Mobile / (Mobile + Mobility_Disability)) * ((Mobile + Mobility_Disability) &gt;= 1.0)) + (0.0 * ((Mobile + Mobility_Disability) &lt; 1.0)))</AnnotatedFunction>
        <AnnotatedFunction Name="Surviving" ErrorString="" FunctionType="Nonspatial">(Mobile + Mobility_Disability)</AnnotatedFunction>
      </OutputFunctions>
      <Simulation Name="Fitted 6/7 ">
        <SolverTaskDescription TaskType="Unsteady" UseSymbolicJacobian="false" Solver="Combined Stiff Solver (IDA/CVODE)">
          <TimeBound StartTime="0.0" EndTime="1000.0" />
          <TimeStep DefaultTime="0.1" MinTime="1.0E-8" MaxTime="1.0" />
          <ErrorTolerance Absolut="1.0E-9" Relative="1.0E-9" />
          <OutputOptions KeepEvery="1" KeepAtMost="1000" />
          <NumberProcessors>1</NumberProcessors>
        </SolverTaskDescription>
        <MathOverrides>
          <Constant Name="IGF1_init_uM" ConstantArraySpec="1001">10.0 to 300.0, 10 values</Constant>
          <Constant Name="IL6_init_uM" ConstantArraySpec="1001">1.0E-4 to 0.01, 10 values</Constant>
        </MathOverrides>
        <Version Name="Fitted 6/7 " KeyValue="235245637" BranchId="234798052" Archived="0" Date="13-Jun-2022 15:21:41" FromVersionable="false">
          <Owner Name="aging_project" Identifier="205148987" />
          <GroupAccess Type="1" />
        </Version>
      </Simulation>
      <Simulation Name="Fitted 6/15 Fixed k_longevity">
        <SolverTaskDescription TaskType="Unsteady" UseSymbolicJacobian="false" Solver="Combined Stiff Solver (IDA/CVODE)">
          <TimeBound StartTime="0.0" EndTime="1000.0" />
          <TimeStep DefaultTime="0.1" MinTime="1.0E-8" MaxTime="1.0" />
          <ErrorTolerance Absolut="1.0E-9" Relative="1.0E-9" />
          <OutputOptions KeepEvery="1" KeepAtMost="1000" />
          <NumberProcessors>1</NumberProcessors>
        </SolverTaskDescription>
        <MathOverrides>
          <Constant Name="IGF1_init_uM" ConstantArraySpec="1001">10.0 to 300.0, 10 values</Constant>
          <Constant Name="k_mort">0.0013696420529835257</Constant>
          <Constant Name="IL6_init_uM" ConstantArraySpec="1001">1.0E-4 to 0.01, 10 values</Constant>
          <Constant Name="k_longevity">0.01372</Constant>
          <Constant Name="k_loss">7.184032405048748</Constant>
          <Constant Name="k_gain">1.0E-8</Constant>
        </MathOverrides>
        <Version Name="Fitted 6/15 Fixed k_longevity" KeyValue="235406388" BranchId="235406389" Archived="0" Date="15-Jun-2022 18:16:34" FromVersionable="false">
          <Owner Name="aging_project" Identifier="205148987" />
          <GroupAccess Type="1" />
          <ParentSimRef KeyValue="235405190" />
        </Version>
      </Simulation>
      <Simulation Name="7/25 Fixed k_longevity Figure 5">
        <SolverTaskDescription TaskType="Unsteady" UseSymbolicJacobian="false" Solver="Combined Stiff Solver (IDA/CVODE)">
          <TimeBound StartTime="0.0" EndTime="400.0" />
          <TimeStep DefaultTime="0.1" MinTime="1.0E-8" MaxTime="1.0" />
          <ErrorTolerance Absolut="1.0E-9" Relative="1.0E-9" />
          <OutputOptions OutputTimeStep="1.0" />
          <NumberProcessors>1</NumberProcessors>
        </SolverTaskDescription>
        <MathOverrides>
          <Constant Name="IGF1_init_uM" ConstantArraySpec="1000">"74.3", "148.0", "270.0"</Constant>
          <Constant Name="k_mort">0.0013696420529835257</Constant>
          <Constant Name="IL6_init_uM" ConstantArraySpec="1000">"0.0037", "0.00206", "4.0E-4"</Constant>
          <Constant Name="k_longevity">0.01372</Constant>
          <Constant Name="k_loss">7.184032405048748</Constant>
          <Constant Name="k_gain">1.0E-8</Constant>
        </MathOverrides>
        <Version Name="7/25 Fixed k_longevity Figure 5" KeyValue="238632526" BranchId="238632044" Archived="0" Date="25-Jul-2022 21:13:37" FromVersionable="false">
          <Owner Name="aging_project" Identifier="205148987" />
          <GroupAccess Type="1" />
        </Version>
      </Simulation>
      <AnalysisTaskList>
        <ParameterEstimationTask Name="DefaultTask">
          <parameterMappingSpecList>
            <parameterMappingSpec parameterReferenceAttribute="unnamed.k_loss" lowLimit="0.0" highLimit="10000.0" currentValue="0.1" selected="true" />
            <parameterMappingSpec parameterReferenceAttribute="unnamed.k_gain" lowLimit="0.0" highLimit="10000.0" currentValue="0.1" selected="true" />
            <parameterMappingSpec parameterReferenceAttribute="unnamed.kp_IGF1" lowLimit="0.4" highLimit="40.0" currentValue="4.0" selected="false" />
            <parameterMappingSpec parameterReferenceAttribute="unnamed.kd_IGF" lowLimit="1.0E-4" highLimit="0.01" currentValue="0.001" selected="false" />
            <parameterMappingSpec parameterReferenceAttribute="unnamed.kp_IL6" lowLimit="0.0" highLimit="0.0" currentValue="0.0" selected="false" />
            <parameterMappingSpec parameterReferenceAttribute="unnamed.kd_IL6" lowLimit="0.0" highLimit="0.0" currentValue="0.0" selected="false" />
            <parameterMappingSpec parameterReferenceAttribute="unnamed.ks_IGF" lowLimit="0.0" highLimit="0.0" currentValue="0.0" selected="false" />
            <parameterMappingSpec parameterReferenceAttribute="unnamed.ks_IL6" lowLimit="0.0" highLimit="0.0" currentValue="0.0" selected="false" />
            <parameterMappingSpec parameterReferenceAttribute="unnamed.k_mort" lowLimit="0.0" highLimit="10000.0" currentValue="0.1" selected="true" />
            <parameterMappingSpec parameterReferenceAttribute="unnamed.k_longevity" lowLimit="0.01372" highLimit="0.01372" currentValue="0.01372" selected="true" />
            <parameterMappingSpec parameterReferenceAttribute="unnamed.k_extra" lowLimit="2.5" highLimit="2.5" currentValue="2.5" selected="true" />
            <parameterMappingSpec parameterReferenceAttribute="_1st_cohort_High_IGF_Low_IL6.IL6_scs.initConc" lowLimit="0.0" highLimit="0.0" currentValue="0.0" selected="false" />
            <parameterMappingSpec parameterReferenceAttribute="_1st_cohort_High_IGF_Low_IL6.IGF1_scs.initConc" lowLimit="0.0" highLimit="0.0" currentValue="0.0" selected="false" />
            <parameterMappingSpec parameterReferenceAttribute="_1st_cohort_High_IGF_Low_IL6.Deceased_scs.initConc" lowLimit="0.0" highLimit="0.0" currentValue="0.0" selected="false" />
            <parameterMappingSpec parameterReferenceAttribute="_1st_cohort_High_IGF_Low_IL6.Mobility_Disability_scs.initConc" lowLimit="0.0" highLimit="0.0" currentValue="0.0" selected="false" />
            <parameterMappingSpec parameterReferenceAttribute="_1st_cohort_High_IGF_Low_IL6.Mobile_scs.initConc" lowLimit="0.0" highLimit="0.0" currentValue="0.0" selected="false" />
            <parameterMappingSpec parameterReferenceAttribute="_1st_cohort_High_IGF_Low_IL6.Blood_mapping.Size" lowLimit="5000.0" highLimit="500000.0" currentValue="50000.0" selected="false" />
          </parameterMappingSpecList>
          <referenceData numRows="4" numColumns="4">
            <dataColumnList>
              <dataColumn Name="t" weight="1.0" />
              <dataColumn Name="Deceased" weight="1.0" />
              <dataColumn Name="Mobility_Disability" weight="1.0" />
              <dataColumn Name="Mobile" weight="1.0" />
            </dataColumnList>
            <dataRowList>
              <dataRow>0.0 0.0 179.0 219.0</dataRow>
              <dataRow>12.0 7.0 198.0 193.0</dataRow>
              <dataRow>36.0 36.0 224.0 138.0</dataRow>
              <dataRow>60.0 92.0 219.0 87.0</dataRow>
            </dataRowList>
          </referenceData>
          <referenceDataMappingSpecList>
            <referenceDataMappingSpec referenceDataColumnName="t" referenceDataModelSymbol="t" />
            <referenceDataMappingSpec referenceDataColumnName="Deceased" referenceDataModelSymbol="Deceased" />
            <referenceDataMappingSpec referenceDataColumnName="Mobility_Disability" referenceDataModelSymbol="Mobility_Disability" />
            <referenceDataMappingSpec referenceDataColumnName="Mobile" referenceDataModelSymbol="Mobile" />
          </referenceDataMappingSpecList>
          <optimizationSolverSpec optimizationSolverType="Evolutionary Programming" NumOfRuns="25">
            <ListOfParameters>
              <Parameter Name="Number of Generations" Value="200.0" />
              <Parameter Name="Population Size" Value="20.0" />
              <Parameter Name="Random Number Generator" Value="1.0" />
              <Parameter Name="Seed" Value="0.0" />
            </ListOfParameters>
          </optimizationSolverSpec>
          <OptimizationResultSet>
            <bestOptRunResultSet>
              <ListOfParameters>
                <Parameter Name="k_loss" Value="7.184029634362771" />
                <Parameter Name="k_gain" Value="1.0E-8" />
                <Parameter Name="k_mort" Value="0.0013696420847587483" />
                <Parameter Name="k_longevity" Value="0.01372" />
                <Parameter Name="k_extra" Value="2.5" />
              </ListOfParameters>
              <objectiveFunction Value="155.41129655524026" />
              <ObjectiveFunctionEvaluations Value="4009" />
            </bestOptRunResultSet>
          </OptimizationResultSet>
        </ParameterEstimationTask>
      </AnalysisTaskList>
      <Version Name="1st cohort High IGF Low IL6" KeyValue="238845523" BranchId="230701779" Archived="0" Date="27-Jul-2022 21:23:24" FromVersionable="false">
        <Owner Name="aging_project" Identifier="205148987" />
        <GroupAccess Type="1" />
        <Annotation>(copied from Average Phenotypes) (copied from Molecular_mechanism) cloned from 'Molecular_mechanism' owned by user mblinov (copied from Phenotypes) cloned from 'Death_scales_2000_0.1' owned by user nathan_schaumburger cloned from 'Death_scales_2000_0.1' owned by user mblinov (copied from No_death_scales_2000_0.1) (copied from Molecular Only_scales_2000_0.1) (copied from Molecular Only_scales_1000_0.1) (copied from Molecular Only_scales_100_0.1) (copied from Molecular Only_scales_1000_0.1) cloned from 'Molecular Only' owned by user pallyjoel</Annotation>
      </Version>
      <MicroscopeMeasurement Name="fluor">
        <ConvolutionKernel Type="ProjectionZKernel" />
      </MicroscopeMeasurement>
    </SimulationSpec>
    <SimulationSpec Name="3rd cohort High IGF High IL6" Stochastic="false" UseConcentration="true" RuleBased="false" MassConservationModelReduction="false" InsufficientIterations="false" InsufficientMaxMolecules="false">
      <NetworkConstraints RbmMaxIteration="3" RbmMaxMoleculesPerSpecies="10" RbmSpeciesLimit="800" RbmReactionsLimit="2500" />
      <Annotation>(copied from High IGF Low IL6) (copied from Average Phenotypes) (copied from Molecular_mechanism) cloned from 'Molecular_mechanism' owned by user mblinov (copied from Phenotypes) cloned from 'Death_scales_2000_0.1' owned by user nathan_schaumburger cloned from 'Death_scales_2000_0.1' owned by user mblinov (copied from No_death_scales_2000_0.1) (copied from Molecular Only_scales_2000_0.1) (copied from Molecular Only_scales_1000_0.1) (copied from Molecular Only_scales_100_0.1) (copied from Molecular Only_scales_1000_0.1) cloned from 'Molecular Only' owned by user pallyjoel</Annotation>
      <Geometry Name="non-spatial275287972" Dimension="0">
        <Extent X="10.0" Y="10.0" Z="10.0" />
        <Origin X="0.0" Y="0.0" Z="0.0" />
        <SubVolume Name="Compartment" Handle="0" Type="Compartmental" KeyValue="230118738" />
        <Version Name="non-spatial275287972" KeyValue="230118734" BranchId="230118735" Archived="0" Date="30-Mar-2022 22:36:18" FromVersionable="false">
          <Owner Name="aging_project" Identifier="205148987" />
          <GroupAccess Type="1" />
        </Version>
      </Geometry>
      <GeometryContext>
        <FeatureMapping Feature="Blood" GeometryClass="Compartment" SubVolume="Compartment" Size="50000.0">
          <BoundariesTypes Xm="Flux" Xp="Flux" Ym="Flux" Yp="Flux" Zm="Flux" Zp="Flux" />
        </FeatureMapping>
      </GeometryContext>
      <ReactionContext>
        <LocalizedCompoundSpec LocalizedCompoundRef="IL6" ForceConstant="false" WellMixed="false" ForceContinuous="false">
          <InitialConcentration>0.00623</InitialConcentration>
          <Diffusion>0.0</Diffusion>
        </LocalizedCompoundSpec>
        <LocalizedCompoundSpec LocalizedCompoundRef="IGF1" ForceConstant="false" WellMixed="false" ForceContinuous="false">
          <InitialConcentration>148.0</InitialConcentration>
          <Diffusion>0.0</Diffusion>
        </LocalizedCompoundSpec>
        <LocalizedCompoundSpec LocalizedCompoundRef="Deceased" ForceConstant="false" WellMixed="false" ForceContinuous="false">
          <InitialConcentration>0.0</InitialConcentration>
          <Diffusion>0.0</Diffusion>
        </LocalizedCompoundSpec>
        <LocalizedCompoundSpec LocalizedCompoundRef="Mobility_Disability" ForceConstant="false" WellMixed="false" ForceContinuous="false">
          <InitialConcentration>65.0</InitialConcentration>
          <Diffusion>0.0</Diffusion>
        </LocalizedCompoundSpec>
        <LocalizedCompoundSpec LocalizedCompoundRef="Mobile" ForceConstant="false" WellMixed="false" ForceContinuous="false">
          <InitialConcentration>63.0</InitialConcentration>
          <Diffusion>0.0</Diffusion>
        </LocalizedCompoundSpec>
        <ReactionSpec ReactionStepRef="prod_IGF1" ReactionMapping="included" />
        <ReactionSpec ReactionStepRef="deg_IL6" ReactionMapping="included" />
        <ReactionSpec ReactionStepRef="deg_IGF1" ReactionMapping="included" />
        <ReactionSpec ReactionStepRef="MD -&gt; M" ReactionMapping="included" />
        <ReactionSpec ReactionStepRef="M -&gt; MD" ReactionMapping="included" />
        <ReactionSpec ReactionStepRef="MD -&gt; D" ReactionMapping="included" />
        <ReactionSpec ReactionStepRef="prod_ILG6" ReactionMapping="included" />
        <ReactionSpec ReactionStepRef="M -&gt; D" ReactionMapping="included" />
      </ReactionContext>
      <MathDescription Name="Copy of High IGF Low IL6_generated">
        <Constant Name="_F_">96485.3321</Constant>
        <Constant Name="_F_nmol_">9.64853321E-5</Constant>
        <Constant Name="_K_GHK_">1.0E-9</Constant>
        <Constant Name="_N_pmol_">6.02214179E11</Constant>
        <Constant Name="_PI_">3.141592653589793</Constant>
        <Constant Name="_R_">8314.46261815</Constant>
        <Constant Name="_T_">300.0</Constant>
        <Constant Name="Deceased_init_uM">0.0</Constant>
        <Constant Name="IGF1_init_uM">148.0</Constant>
        <Constant Name="IL6_init_uM">0.00623</Constant>
        <Constant Name="k_extra">2.5</Constant>
        <Constant Name="k_gain">0.0</Constant>
        <Constant Name="k_longevity">0.004</Constant>
        <Constant Name="k_loss">0.0</Constant>
        <Constant Name="K_millivolts_per_volt">1000.0</Constant>
        <Constant Name="k_mort">0.0</Constant>
        <Constant Name="kd_IGF">0.05</Constant>
        <Constant Name="kd_IL6">0.033</Constant>
        <Constant Name="KMOLE">0.001660538783162726</Constant>
        <Constant Name="kp_IGF1">20.0</Constant>
        <Constant Name="kp_IL6">8.0E-4</Constant>
        <Constant Name="ks_IGF">5.777278E-4</Constant>
        <Constant Name="ks_IL6">286266.8</Constant>
        <Constant Name="Mobile_init_uM">63.0</Constant>
        <Constant Name="Mobility_Disability_init_uM">65.0</Constant>
        <Constant Name="Size_Blood">50000.0</Constant>
        <VolumeVariable Name="Deceased" Domain="Compartment" />
        <VolumeVariable Name="IGF1" Domain="Compartment" />
        <VolumeVariable Name="IL6" Domain="Compartment" />
        <VolumeVariable Name="Mobile" Domain="Compartment" />
        <VolumeVariable Name="Mobility_Disability" Domain="Compartment" />
        <Function Name="J_deg_IGF1" Domain="Compartment">(kd_IGF * IGF1)</Function>
        <Function Name="J_deg_IL6" Domain="Compartment">(kd_IL6 * IL6)</Function>
        <Function Name="J_M____D" Domain="Compartment">((k_mort * (2.718281828459 ^ (k_longevity * t))) * Mobile)</Function>
        <Function Name="J_M____MD" Domain="Compartment">(k_loss * Mobile * IL6)</Function>
        <Function Name="J_MD____D" Domain="Compartment">(((k_extra * k_mort) * (2.718281828459 ^ (k_longevity * t))) * Mobility_Disability)</Function>
        <Function Name="J_MD____M" Domain="Compartment">(k_gain * Mobility_Disability * IGF1)</Function>
        <Function Name="J_prod_IGF1" Domain="Compartment">(kp_IGF1 / (1.0 + (ks_IL6 * (IL6 ^ 2.0))))</Function>
        <Function Name="J_prod_ILG6" Domain="Compartment">(kp_IL6 / (1.0 + (ks_IGF * (IGF1 ^ 2.0))))</Function>
        <CompartmentSubDomain Name="Compartment">
          <BoundaryType Boundary="Xm" Type="Value" />
          <BoundaryType Boundary="Xp" Type="Value" />
          <BoundaryType Boundary="Ym" Type="Value" />
          <BoundaryType Boundary="Yp" Type="Value" />
          <BoundaryType Boundary="Zm" Type="Value" />
          <BoundaryType Boundary="Zp" Type="Value" />
          <OdeEquation Name="IL6" SolutionType="Unknown">
            <Rate>( - J_deg_IL6 + J_prod_ILG6)</Rate>
            <Initial>IL6_init_uM</Initial>
          </OdeEquation>
          <OdeEquation Name="IGF1" SolutionType="Unknown">
            <Rate>(J_prod_IGF1 - J_deg_IGF1)</Rate>
            <Initial>IGF1_init_uM</Initial>
          </OdeEquation>
          <OdeEquation Name="Deceased" SolutionType="Unknown">
            <Rate>(J_MD____D + J_M____D)</Rate>
            <Initial>Deceased_init_uM</Initial>
          </OdeEquation>
          <OdeEquation Name="Mobility_Disability" SolutionType="Unknown">
            <Rate>( - J_MD____M + J_M____MD - J_MD____D)</Rate>
            <Initial>Mobility_Disability_init_uM</Initial>
          </OdeEquation>
          <OdeEquation Name="Mobile" SolutionType="Unknown">
            <Rate>(J_MD____M - J_M____MD - J_M____D)</Rate>
            <Initial>Mobile_init_uM</Initial>
          </OdeEquation>
        </CompartmentSubDomain>
        <Version Name="Copy of High IGF Low IL6_generated" KeyValue="235245476" BranchId="230118740" Archived="0" Date="13-Jun-2022 15:21:40" FromVersionable="false">
          <Owner Name="aging_project" Identifier="205148987" />
          <GroupAccess Type="1" />
        </Version>
      </MathDescription>
      <OutputFunctions>
        <AnnotatedFunction Name="Frac_Mobile" ErrorString="" FunctionType="Nonspatial">(((Mobile / (Mobile + Mobility_Disability)) * ((Mobile + Mobility_Disability) &gt;= 1.0)) + (0.0 * ((Mobile + Mobility_Disability) &lt; 1.0)))</AnnotatedFunction>
        <AnnotatedFunction Name="Surviving" ErrorString="" FunctionType="Nonspatial">(Mobile + Mobility_Disability)</AnnotatedFunction>
      </OutputFunctions>
      <Simulation Name="Fitted    6/15 Fixed k_longevity">
        <SolverTaskDescription TaskType="Unsteady" UseSymbolicJacobian="false" Solver="Combined Stiff Solver (IDA/CVODE)">
          <TimeBound StartTime="0.0" EndTime="1000.0" />
          <TimeStep DefaultTime="0.1" MinTime="1.0E-8" MaxTime="1.0" />
          <ErrorTolerance Absolut="1.0E-9" Relative="1.0E-9" />
          <OutputOptions KeepEvery="1" KeepAtMost="1000" />
          <NumberProcessors>1</NumberProcessors>
        </SolverTaskDescription>
        <MathOverrides>
          <Constant Name="IGF1_init_uM" ConstantArraySpec="1001">10.0 to 300.0, 10 values</Constant>
          <Constant Name="k_mort">0.002557778254389985</Constant>
          <Constant Name="IL6_init_uM" ConstantArraySpec="1001">1.0E-4 to 0.01, 10 values</Constant>
          <Constant Name="k_longevity">0.01372</Constant>
          <Constant Name="k_loss">4.622801375983063</Constant>
          <Constant Name="k_gain">1.0E-8</Constant>
        </MathOverrides>
        <Version Name="Fitted    6/15 Fixed k_longevity" KeyValue="235406391" BranchId="235406392" Archived="0" Date="15-Jun-2022 18:16:34" FromVersionable="false">
          <Owner Name="aging_project" Identifier="205148987" />
          <GroupAccess Type="1" />
          <ParentSimRef KeyValue="235405724" />
        </Version>
      </Simulation>
      <Simulation Name="Fitted 6/15 all0">
        <SolverTaskDescription TaskType="Unsteady" UseSymbolicJacobian="false" Solver="Combined Stiff Solver (IDA/CVODE)">
          <TimeBound StartTime="0.0" EndTime="1000.0" />
          <TimeStep DefaultTime="0.1" MinTime="1.0E-8" MaxTime="1.0" />
          <ErrorTolerance Absolut="1.0E-9" Relative="1.0E-9" />
          <OutputOptions KeepEvery="1" KeepAtMost="1000" />
          <NumberProcessors>1</NumberProcessors>
        </SolverTaskDescription>
        <MathOverrides>
          <Constant Name="IGF1_init_uM" ConstantArraySpec="1001">10.0 to 300.0, 10 values</Constant>
          <Constant Name="k_mort">0.003817145010588412</Constant>
          <Constant Name="IL6_init_uM" ConstantArraySpec="1001">1.0E-4 to 0.01, 10 values</Constant>
          <Constant Name="k_longevity">1.0E-8</Constant>
          <Constant Name="k_loss">4.668180325130389</Constant>
          <Constant Name="k_gain">1.0E-8</Constant>
        </MathOverrides>
        <Version Name="Fitted 6/15 all0" KeyValue="235407772" BranchId="235407773" Archived="0" Date="15-Jun-2022 18:35:36" FromVersionable="false">
          <Owner Name="aging_project" Identifier="205148987" />
          <GroupAccess Type="1" />
        </Version>
      </Simulation>
      <Simulation Name="Fitted 6/15 fixed k_mort_1">
        <SolverTaskDescription TaskType="Unsteady" UseSymbolicJacobian="false" Solver="Combined Stiff Solver (IDA/CVODE)">
          <TimeBound StartTime="0.0" EndTime="1000.0" />
          <TimeStep DefaultTime="0.1" MinTime="1.0E-8" MaxTime="1.0" />
          <ErrorTolerance Absolut="1.0E-9" Relative="1.0E-9" />
          <OutputOptions KeepEvery="1" KeepAtMost="1000" />
          <NumberProcessors>1</NumberProcessors>
        </SolverTaskDescription>
        <MathOverrides>
          <Constant Name="IGF1_init_uM" ConstantArraySpec="1001">10.0 to 300.0, 10 values</Constant>
          <Constant Name="k_mort">0.00171618035516</Constant>
          <Constant Name="IL6_init_uM" ConstantArraySpec="1001">1.0E-4 to 0.01, 10 values</Constant>
          <Constant Name="k_longevity">0.023317209185642115</Constant>
          <Constant Name="k_loss">4.6648144121224275</Constant>
          <Constant Name="k_gain">1.0E-8</Constant>
        </MathOverrides>
        <Version Name="Fitted 6/15 fixed k_mort_1" KeyValue="244346792" BranchId="244346793" Archived="0" Date="04-Oct-2022 21:47:47" FromVersionable="false">
          <Owner Name="aging_project" Identifier="205148987" />
          <GroupAccess Type="1" />
          <ParentSimRef KeyValue="235408263" />
        </Version>
      </Simulation>
      <Simulation Name="Copy of Fitted 7/25 Fixed k_longevity Figure 5">
        <SolverTaskDescription TaskType="Unsteady" UseSymbolicJacobian="false" Solver="Combined Stiff Solver (IDA/CVODE)">
          <TimeBound StartTime="0.0" EndTime="400.0" />
          <TimeStep DefaultTime="0.1" MinTime="1.0E-8" MaxTime="1.0" />
          <ErrorTolerance Absolut="1.0E-9" Relative="1.0E-9" />
          <OutputOptions OutputTimeStep="1.0" />
          <NumberProcessors>1</NumberProcessors>
        </SolverTaskDescription>
        <MathOverrides>
          <Constant Name="IGF1_init_uM" ConstantArraySpec="1000">"74.3", "148.0", "270.0"</Constant>
          <Constant Name="k_mort">0.002557778254389985</Constant>
          <Constant Name="IL6_init_uM" ConstantArraySpec="1000">"0.01", "0.00623", "0.0037"</Constant>
          <Constant Name="k_longevity">0.01372</Constant>
          <Constant Name="k_loss">4.622801375983063</Constant>
          <Constant Name="k_gain">1.0E-8</Constant>
        </MathOverrides>
        <Version Name="Copy of Fitted 7/25 Fixed k_longevity Figure 5" KeyValue="238633738" BranchId="238633739" Archived="0" Date="25-Jul-2022 21:32:04" FromVersionable="false">
          <Owner Name="aging_project" Identifier="205148987" />
          <GroupAccess Type="1" />
        </Version>
      </Simulation>
      <AnalysisTaskList>
        <ParameterEstimationTask Name="DefaultTask">
          <parameterMappingSpecList>
            <parameterMappingSpec parameterReferenceAttribute="unnamed.k_loss" lowLimit="0.0" highLimit="10000.0" currentValue="0.1" selected="true" />
            <parameterMappingSpec parameterReferenceAttribute="unnamed.k_gain" lowLimit="0.0" highLimit="10000.0" currentValue="0.1" selected="true" />
            <parameterMappingSpec parameterReferenceAttribute="unnamed.kp_IGF1" lowLimit="0.4" highLimit="40.0" currentValue="4.0" selected="false" />
            <parameterMappingSpec parameterReferenceAttribute="unnamed.kd_IGF" lowLimit="1.0E-4" highLimit="0.01" currentValue="0.001" selected="false" />
            <parameterMappingSpec parameterReferenceAttribute="unnamed.kp_IL6" lowLimit="0.0" highLimit="0.0" currentValue="0.0" selected="false" />
            <parameterMappingSpec parameterReferenceAttribute="unnamed.kd_IL6" lowLimit="0.0" highLimit="0.0" currentValue="0.0" selected="false" />
            <parameterMappingSpec parameterReferenceAttribute="unnamed.ks_IGF" lowLimit="0.0" highLimit="0.0" currentValue="0.0" selected="false" />
            <parameterMappingSpec parameterReferenceAttribute="unnamed.ks_IL6" lowLimit="0.0" highLimit="0.0" currentValue="0.0" selected="false" />
            <parameterMappingSpec parameterReferenceAttribute="unnamed.k_mort" lowLimit="0.0" highLimit="10000.0" currentValue="0.1" selected="true" />
            <parameterMappingSpec parameterReferenceAttribute="unnamed.k_longevity" lowLimit="0.01372" highLimit="0.01372" currentValue="0.01372" selected="true" />
            <parameterMappingSpec parameterReferenceAttribute="unnamed.k_extra" lowLimit="2.5" highLimit="2.5" currentValue="2.5" selected="true" />
            <parameterMappingSpec parameterReferenceAttribute="_3rd_cohort_High_IGF_High_IL6.IL6_scs.initConc" lowLimit="0.0" highLimit="0.0" currentValue="0.0" selected="false" />
            <parameterMappingSpec parameterReferenceAttribute="_3rd_cohort_High_IGF_High_IL6.IGF1_scs.initConc" lowLimit="0.0" highLimit="0.0" currentValue="0.0" selected="false" />
            <parameterMappingSpec parameterReferenceAttribute="_3rd_cohort_High_IGF_High_IL6.Deceased_scs.initConc" lowLimit="0.0" highLimit="0.0" currentValue="0.0" selected="false" />
            <parameterMappingSpec parameterReferenceAttribute="_3rd_cohort_High_IGF_High_IL6.Mobility_Disability_scs.initConc" lowLimit="0.0" highLimit="0.0" currentValue="0.0" selected="false" />
            <parameterMappingSpec parameterReferenceAttribute="_3rd_cohort_High_IGF_High_IL6.Mobile_scs.initConc" lowLimit="0.0" highLimit="0.0" currentValue="0.0" selected="false" />
            <parameterMappingSpec parameterReferenceAttribute="_3rd_cohort_High_IGF_High_IL6.Blood_mapping.Size" lowLimit="5000.0" highLimit="500000.0" currentValue="50000.0" selected="false" />
          </parameterMappingSpecList>
          <referenceData numRows="4" numColumns="4">
            <dataColumnList>
              <dataColumn Name="t" weight="1.0" />
              <dataColumn Name="Deceased" weight="1.0" />
              <dataColumn Name="Mobility_Disability" weight="1.0" />
              <dataColumn Name="Mobile" weight="1.0" />
            </dataColumnList>
            <dataRowList>
              <dataRow>0.0 0.0 65.0 63.0</dataRow>
              <dataRow>12.0 10.0 72.0 46.0</dataRow>
              <dataRow>36.0 36.0 71.0 21.0</dataRow>
              <dataRow>60.0 45.0 73.0 10.0</dataRow>
            </dataRowList>
          </referenceData>
          <referenceDataMappingSpecList>
            <referenceDataMappingSpec referenceDataColumnName="t" referenceDataModelSymbol="t" />
            <referenceDataMappingSpec referenceDataColumnName="Deceased" referenceDataModelSymbol="Deceased" />
            <referenceDataMappingSpec referenceDataColumnName="Mobility_Disability" referenceDataModelSymbol="Mobility_Disability" />
            <referenceDataMappingSpec referenceDataColumnName="Mobile" referenceDataModelSymbol="Mobile" />
          </referenceDataMappingSpecList>
          <optimizationSolverSpec optimizationSolverType="Evolutionary Programming" NumOfRuns="25">
            <ListOfParameters>
              <Parameter Name="Number of Generations" Value="200.0" />
              <Parameter Name="Population Size" Value="20.0" />
              <Parameter Name="Random Number Generator" Value="1.0" />
              <Parameter Name="Seed" Value="0.0" />
            </ListOfParameters>
          </optimizationSolverSpec>
          <OptimizationResultSet>
            <bestOptRunResultSet>
              <ListOfParameters>
                <Parameter Name="k_loss" Value="4.622801280245331" />
                <Parameter Name="k_gain" Value="1.0E-8" />
                <Parameter Name="k_mort" Value="0.002557779198734411" />
                <Parameter Name="k_longevity" Value="0.01372" />
                <Parameter Name="k_extra" Value="2.5" />
              </ListOfParameters>
              <objectiveFunction Value="135.002881239968" />
              <ObjectiveFunctionEvaluations Value="4009" />
            </bestOptRunResultSet>
          </OptimizationResultSet>
        </ParameterEstimationTask>
      </AnalysisTaskList>
      <Version Name="3rd cohort High IGF High IL6" KeyValue="238846571" BranchId="230701798" Archived="0" Date="27-Jul-2022 21:37:43" FromVersionable="false">
        <Owner Name="aging_project" Identifier="205148987" />
        <GroupAccess Type="1" />
        <Annotation>(copied from High IGF Low IL6) (copied from Average Phenotypes) (copied from Molecular_mechanism) cloned from 'Molecular_mechanism' owned by user mblinov (copied from Phenotypes) cloned from 'Death_scales_2000_0.1' owned by user nathan_schaumburger cloned from 'Death_scales_2000_0.1' owned by user mblinov (copied from No_death_scales_2000_0.1) (copied from Molecular Only_scales_2000_0.1) (copied from Molecular Only_scales_1000_0.1) (copied from Molecular Only_scales_100_0.1) (copied from Molecular Only_scales_1000_0.1) cloned from 'Molecular Only' owned by user pallyjoel</Annotation>
      </Version>
      <MicroscopeMeasurement Name="fluor">
        <ConvolutionKernel Type="ProjectionZKernel" />
      </MicroscopeMeasurement>
    </SimulationSpec>
    <SimulationSpec Name="2nd cohort Low IGF Low IL6" Stochastic="false" UseConcentration="true" RuleBased="false" MassConservationModelReduction="false" InsufficientIterations="false" InsufficientMaxMolecules="false">
      <NetworkConstraints RbmMaxIteration="3" RbmMaxMoleculesPerSpecies="10" RbmSpeciesLimit="800" RbmReactionsLimit="2500" />
      <Annotation>(copied from  High IGF High IL6) (copied from High IGF Low IL6) (copied from Average Phenotypes) (copied from Molecular_mechanism) cloned from 'Molecular_mechanism' owned by user mblinov (copied from Phenotypes) cloned from 'Death_scales_2000_0.1' owned by user nathan_schaumburger cloned from 'Death_scales_2000_0.1' owned by user mblinov (copied from No_death_scales_2000_0.1) (copied from Molecular Only_scales_2000_0.1) (copied from Molecular Only_scales_1000_0.1) (copied from Molecular Only_scales_100_0.1) (copied from Molecular Only_scales_1000_0.1) cloned from 'Molecular Only' owned by user pallyjoel</Annotation>
      <Geometry Name="non-spatial1941130928" Dimension="0">
        <Extent X="10.0" Y="10.0" Z="10.0" />
        <Origin X="0.0" Y="0.0" Z="0.0" />
        <SubVolume Name="Compartment" Handle="0" Type="Compartmental" KeyValue="230118883" />
        <Version Name="non-spatial1941130928" KeyValue="230118879" BranchId="230118880" Archived="0" Date="30-Mar-2022 22:37:57" FromVersionable="false">
          <Owner Name="aging_project" Identifier="205148987" />
          <GroupAccess Type="1" />
        </Version>
      </Geometry>
      <GeometryContext>
        <FeatureMapping Feature="Blood" GeometryClass="Compartment" SubVolume="Compartment" Size="50000.0">
          <BoundariesTypes Xm="Flux" Xp="Flux" Ym="Flux" Yp="Flux" Zm="Flux" Zp="Flux" />
        </FeatureMapping>
      </GeometryContext>
      <ReactionContext>
        <LocalizedCompoundSpec LocalizedCompoundRef="IL6" ForceConstant="false" WellMixed="false" ForceContinuous="false">
          <InitialConcentration>0.00206</InitialConcentration>
          <Diffusion>0.0</Diffusion>
        </LocalizedCompoundSpec>
        <LocalizedCompoundSpec LocalizedCompoundRef="IGF1" ForceConstant="false" WellMixed="false" ForceContinuous="false">
          <InitialConcentration>69.0</InitialConcentration>
          <Diffusion>0.0</Diffusion>
        </LocalizedCompoundSpec>
        <LocalizedCompoundSpec LocalizedCompoundRef="Deceased" ForceConstant="false" WellMixed="false" ForceContinuous="false">
          <InitialConcentration>0.0</InitialConcentration>
          <Diffusion>0.0</Diffusion>
        </LocalizedCompoundSpec>
        <LocalizedCompoundSpec LocalizedCompoundRef="Mobility_Disability" ForceConstant="false" WellMixed="false" ForceContinuous="false">
          <InitialConcentration>64.0</InitialConcentration>
          <Diffusion>0.0</Diffusion>
        </LocalizedCompoundSpec>
        <LocalizedCompoundSpec LocalizedCompoundRef="Mobile" ForceConstant="false" WellMixed="false" ForceContinuous="false">
          <InitialConcentration>78.0</InitialConcentration>
          <Diffusion>0.0</Diffusion>
        </LocalizedCompoundSpec>
        <ReactionSpec ReactionStepRef="prod_IGF1" ReactionMapping="included" />
        <ReactionSpec ReactionStepRef="deg_IL6" ReactionMapping="included" />
        <ReactionSpec ReactionStepRef="deg_IGF1" ReactionMapping="included" />
        <ReactionSpec ReactionStepRef="MD -&gt; M" ReactionMapping="included" />
        <ReactionSpec ReactionStepRef="M -&gt; MD" ReactionMapping="included" />
        <ReactionSpec ReactionStepRef="MD -&gt; D" ReactionMapping="included" />
        <ReactionSpec ReactionStepRef="prod_ILG6" ReactionMapping="included" />
        <ReactionSpec ReactionStepRef="M -&gt; D" ReactionMapping="included" />
      </ReactionContext>
      <MathDescription Name="Copy of  High IGF High IL6_generated">
        <Constant Name="_F_">96485.3321</Constant>
        <Constant Name="_F_nmol_">9.64853321E-5</Constant>
        <Constant Name="_K_GHK_">1.0E-9</Constant>
        <Constant Name="_N_pmol_">6.02214179E11</Constant>
        <Constant Name="_PI_">3.141592653589793</Constant>
        <Constant Name="_R_">8314.46261815</Constant>
        <Constant Name="_T_">300.0</Constant>
        <Constant Name="Deceased_init_uM">0.0</Constant>
        <Constant Name="IGF1_init_uM">69.0</Constant>
        <Constant Name="IL6_init_uM">0.00206</Constant>
        <Constant Name="k_extra">2.5</Constant>
        <Constant Name="k_gain">0.0</Constant>
        <Constant Name="k_longevity">0.004</Constant>
        <Constant Name="k_loss">0.0</Constant>
        <Constant Name="K_millivolts_per_volt">1000.0</Constant>
        <Constant Name="k_mort">0.0</Constant>
        <Constant Name="kd_IGF">0.05</Constant>
        <Constant Name="kd_IL6">0.033</Constant>
        <Constant Name="KMOLE">0.001660538783162726</Constant>
        <Constant Name="kp_IGF1">20.0</Constant>
        <Constant Name="kp_IL6">8.0E-4</Constant>
        <Constant Name="ks_IGF">5.777278E-4</Constant>
        <Constant Name="ks_IL6">286266.8</Constant>
        <Constant Name="Mobile_init_uM">78.0</Constant>
        <Constant Name="Mobility_Disability_init_uM">64.0</Constant>
        <Constant Name="Size_Blood">50000.0</Constant>
        <VolumeVariable Name="Deceased" Domain="Compartment" />
        <VolumeVariable Name="IGF1" Domain="Compartment" />
        <VolumeVariable Name="IL6" Domain="Compartment" />
        <VolumeVariable Name="Mobile" Domain="Compartment" />
        <VolumeVariable Name="Mobility_Disability" Domain="Compartment" />
        <Function Name="J_deg_IGF1" Domain="Compartment">(kd_IGF * IGF1)</Function>
        <Function Name="J_deg_IL6" Domain="Compartment">(kd_IL6 * IL6)</Function>
        <Function Name="J_M____D" Domain="Compartment">((k_mort * (2.718281828459 ^ (k_longevity * t))) * Mobile)</Function>
        <Function Name="J_M____MD" Domain="Compartment">(k_loss * Mobile * IL6)</Function>
        <Function Name="J_MD____D" Domain="Compartment">(((k_extra * k_mort) * (2.718281828459 ^ (k_longevity * t))) * Mobility_Disability)</Function>
        <Function Name="J_MD____M" Domain="Compartment">(k_gain * Mobility_Disability * IGF1)</Function>
        <Function Name="J_prod_IGF1" Domain="Compartment">(kp_IGF1 / (1.0 + (ks_IL6 * (IL6 ^ 2.0))))</Function>
        <Function Name="J_prod_ILG6" Domain="Compartment">(kp_IL6 / (1.0 + (ks_IGF * (IGF1 ^ 2.0))))</Function>
        <CompartmentSubDomain Name="Compartment">
          <BoundaryType Boundary="Xm" Type="Value" />
          <BoundaryType Boundary="Xp" Type="Value" />
          <BoundaryType Boundary="Ym" Type="Value" />
          <BoundaryType Boundary="Yp" Type="Value" />
          <BoundaryType Boundary="Zm" Type="Value" />
          <BoundaryType Boundary="Zp" Type="Value" />
          <OdeEquation Name="IL6" SolutionType="Unknown">
            <Rate>( - J_deg_IL6 + J_prod_ILG6)</Rate>
            <Initial>IL6_init_uM</Initial>
          </OdeEquation>
          <OdeEquation Name="IGF1" SolutionType="Unknown">
            <Rate>(J_prod_IGF1 - J_deg_IGF1)</Rate>
            <Initial>IGF1_init_uM</Initial>
          </OdeEquation>
          <OdeEquation Name="Deceased" SolutionType="Unknown">
            <Rate>(J_MD____D + J_M____D)</Rate>
            <Initial>Deceased_init_uM</Initial>
          </OdeEquation>
          <OdeEquation Name="Mobility_Disability" SolutionType="Unknown">
            <Rate>( - J_MD____M + J_M____MD - J_MD____D)</Rate>
            <Initial>Mobility_Disability_init_uM</Initial>
          </OdeEquation>
          <OdeEquation Name="Mobile" SolutionType="Unknown">
            <Rate>(J_MD____M - J_M____MD - J_M____D)</Rate>
            <Initial>Mobile_init_uM</Initial>
          </OdeEquation>
        </CompartmentSubDomain>
        <Version Name="Copy of  High IGF High IL6_generated" KeyValue="235245478" BranchId="230118885" Archived="0" Date="13-Jun-2022 15:21:40" FromVersionable="false">
          <Owner Name="aging_project" Identifier="205148987" />
          <GroupAccess Type="1" />
        </Version>
      </MathDescription>
      <OutputFunctions>
        <AnnotatedFunction Name="Frac_Mobile" ErrorString="" FunctionType="Nonspatial">(((Mobile / (Mobile + Mobility_Disability)) * ((Mobile + Mobility_Disability) &gt;= 1.0)) + (0.0 * ((Mobile + Mobility_Disability) &lt; 1.0)))</AnnotatedFunction>
        <AnnotatedFunction Name="Surviving" ErrorString="" FunctionType="Nonspatial">(Mobile + Mobility_Disability)</AnnotatedFunction>
      </OutputFunctions>
      <Simulation Name="Fitted 3/30/2022_2">
        <SolverTaskDescription TaskType="Unsteady" UseSymbolicJacobian="false" Solver="Combined Stiff Solver (IDA/CVODE)">
          <TimeBound StartTime="0.0" EndTime="1000.0" />
          <TimeStep DefaultTime="0.1" MinTime="1.0E-8" MaxTime="1.0" />
          <ErrorTolerance Absolut="1.0E-9" Relative="1.0E-9" />
          <OutputOptions KeepEvery="1" KeepAtMost="1000" />
          <NumberProcessors>1</NumberProcessors>
        </SolverTaskDescription>
        <MathOverrides>
          <Constant Name="IGF1_init_uM" ConstantArraySpec="1001">10.0 to 300.0, 10 values</Constant>
          <Constant Name="IL6_init_uM" ConstantArraySpec="1001">1.0E-4 to 0.01, 10 values</Constant>
        </MathOverrides>
        <Version Name="Fitted 3/30/2022_2" KeyValue="235245643" BranchId="230119288" Archived="0" Date="13-Jun-2022 15:21:41" FromVersionable="false">
          <Owner Name="aging_project" Identifier="205148987" />
          <GroupAccess Type="1" />
        </Version>
      </Simulation>
      <Simulation Name="Fitted 6/7   ">
        <SolverTaskDescription TaskType="Unsteady" UseSymbolicJacobian="false" Solver="Combined Stiff Solver (IDA/CVODE)">
          <TimeBound StartTime="0.0" EndTime="1000.0" />
          <TimeStep DefaultTime="0.1" MinTime="1.0E-8" MaxTime="1.0" />
          <ErrorTolerance Absolut="1.0E-9" Relative="1.0E-9" />
          <OutputOptions KeepEvery="1" KeepAtMost="1000" />
          <NumberProcessors>1</NumberProcessors>
        </SolverTaskDescription>
        <MathOverrides>
          <Constant Name="IGF1_init_uM" ConstantArraySpec="1001">10.0 to 300.0, 10 values</Constant>
          <Constant Name="IL6_init_uM" ConstantArraySpec="1001">1.0E-4 to 0.01, 10 values</Constant>
        </MathOverrides>
        <Version Name="Fitted 6/7   " KeyValue="235245645" BranchId="234798376" Archived="0" Date="13-Jun-2022 15:21:41" FromVersionable="false">
          <Owner Name="aging_project" Identifier="205148987" />
          <GroupAccess Type="1" />
        </Version>
      </Simulation>
      <Simulation Name="Fitted 6/15   Fixed k_longevity">
        <SolverTaskDescription TaskType="Unsteady" UseSymbolicJacobian="false" Solver="Combined Stiff Solver (IDA/CVODE)">
          <TimeBound StartTime="0.0" EndTime="1000.0" />
          <TimeStep DefaultTime="0.1" MinTime="1.0E-8" MaxTime="1.0" />
          <ErrorTolerance Absolut="1.0E-9" Relative="1.0E-9" />
          <OutputOptions KeepEvery="1" KeepAtMost="1000" />
          <NumberProcessors>1</NumberProcessors>
        </SolverTaskDescription>
        <MathOverrides>
          <Constant Name="IGF1_init_uM" ConstantArraySpec="1001">10.0 to 300.0, 10 values</Constant>
          <Constant Name="k_mort">0.001476092969991101</Constant>
          <Constant Name="IL6_init_uM" ConstantArraySpec="1001">1.0E-4 to 0.01, 10 values</Constant>
          <Constant Name="k_longevity">0.01372</Constant>
          <Constant Name="k_loss">10.556057109863438</Constant>
          <Constant Name="k_gain">1.0E-8</Constant>
        </MathOverrides>
        <Version Name="Fitted 6/15   Fixed k_longevity" KeyValue="235406394" BranchId="235406395" Archived="0" Date="15-Jun-2022 18:16:34" FromVersionable="false">
          <Owner Name="aging_project" Identifier="205148987" />
          <GroupAccess Type="1" />
          <ParentSimRef KeyValue="235405395" />
        </Version>
      </Simulation>
      <Simulation Name="Fitted 6/15 all2">
        <SolverTaskDescription TaskType="Unsteady" UseSymbolicJacobian="false" Solver="Combined Stiff Solver (IDA/CVODE)">
          <TimeBound StartTime="0.0" EndTime="1000.0" />
          <TimeStep DefaultTime="0.1" MinTime="1.0E-8" MaxTime="1.0" />
          <ErrorTolerance Absolut="1.0E-9" Relative="1.0E-9" />
          <OutputOptions KeepEvery="1" KeepAtMost="1000" />
          <NumberProcessors>1</NumberProcessors>
        </SolverTaskDescription>
        <MathOverrides>
          <Constant Name="IGF1_init_uM" ConstantArraySpec="1001">10.0 to 300.0, 10 values</Constant>
          <Constant Name="k_mort">0.0012109147143451824</Constant>
          <Constant Name="IL6_init_uM" ConstantArraySpec="1001">1.0E-4 to 0.01, 10 values</Constant>
          <Constant Name="k_longevity">0.019824537334031427</Constant>
          <Constant Name="k_loss">10.534503089912358</Constant>
          <Constant Name="k_gain">1.0E-8</Constant>
        </MathOverrides>
        <Version Name="Fitted 6/15 all2" KeyValue="235408889" BranchId="235408890" Archived="0" Date="15-Jun-2022 18:50:39" FromVersionable="false">
          <Owner Name="aging_project" Identifier="205148987" />
          <GroupAccess Type="1" />
        </Version>
      </Simulation>
      <Simulation Name="Fitted 6/15 fixed k_mort">
        <SolverTaskDescription TaskType="Unsteady" UseSymbolicJacobian="false" Solver="Combined Stiff Solver (IDA/CVODE)">
          <TimeBound StartTime="0.0" EndTime="1000.0" />
          <TimeStep DefaultTime="0.1" MinTime="1.0E-8" MaxTime="1.0" />
          <ErrorTolerance Absolut="1.0E-9" Relative="1.0E-9" />
          <OutputOptions KeepEvery="1" KeepAtMost="1000" />
          <NumberProcessors>1</NumberProcessors>
        </SolverTaskDescription>
        <MathOverrides>
          <Constant Name="IGF1_init_uM" ConstantArraySpec="1001">10.0 to 300.0, 10 values</Constant>
          <Constant Name="k_mort">0.00171618035516</Constant>
          <Constant Name="IL6_init_uM" ConstantArraySpec="1001">1.0E-4 to 0.01, 10 values</Constant>
          <Constant Name="k_longevity">0.009391330606273151</Constant>
          <Constant Name="k_loss">10.502214490180789</Constant>
          <Constant Name="k_gain">1.0E-8</Constant>
        </MathOverrides>
        <Version Name="Fitted 6/15 fixed k_mort" KeyValue="244346795" BranchId="244346796" Archived="0" Date="04-Oct-2022 21:47:47" FromVersionable="false">
          <Owner Name="aging_project" Identifier="205148987" />
          <GroupAccess Type="1" />
          <ParentSimRef KeyValue="235409841" />
        </Version>
      </Simulation>
      <Simulation Name="Copy of Fitted 7/25  Fixed k_longevity Figure 5">
        <SolverTaskDescription TaskType="Unsteady" UseSymbolicJacobian="false" Solver="Combined Stiff Solver (IDA/CVODE)">
          <TimeBound StartTime="0.0" EndTime="400.0" />
          <TimeStep DefaultTime="0.1" MinTime="1.0E-8" MaxTime="1.0" />
          <ErrorTolerance Absolut="1.0E-9" Relative="1.0E-9" />
          <OutputOptions OutputTimeStep="1.0" />
          <NumberProcessors>1</NumberProcessors>
        </SolverTaskDescription>
        <MathOverrides>
          <Constant Name="IGF1_init_uM" ConstantArraySpec="1000">"12.0", "69.0", "74.3"</Constant>
          <Constant Name="k_mort">0.001476092969991101</Constant>
          <Constant Name="IL6_init_uM" ConstantArraySpec="1000">"0.0037", "0.00206", "4.0E-4"</Constant>
          <Constant Name="k_longevity">0.01372</Constant>
          <Constant Name="k_loss">10.556057109863438</Constant>
          <Constant Name="k_gain">1.0E-8</Constant>
        </MathOverrides>
        <Version Name="Copy of Fitted 7/25  Fixed k_longevity Figure 5" KeyValue="238845559" BranchId="238845560" Archived="0" Date="27-Jul-2022 21:23:24" FromVersionable="false">
          <Owner Name="aging_project" Identifier="205148987" />
          <GroupAccess Type="1" />
        </Version>
      </Simulation>
      <AnalysisTaskList>
        <ParameterEstimationTask Name="DefaultTask">
          <parameterMappingSpecList>
            <parameterMappingSpec parameterReferenceAttribute="unnamed.k_loss" lowLimit="0.0" highLimit="10000.0" currentValue="0.1" selected="true" />
            <parameterMappingSpec parameterReferenceAttribute="unnamed.k_gain" lowLimit="0.0" highLimit="10000.0" currentValue="0.1" selected="true" />
            <parameterMappingSpec parameterReferenceAttribute="unnamed.kp_IGF1" lowLimit="0.4" highLimit="40.0" currentValue="4.0" selected="false" />
            <parameterMappingSpec parameterReferenceAttribute="unnamed.kd_IGF" lowLimit="1.0E-4" highLimit="0.01" currentValue="0.001" selected="false" />
            <parameterMappingSpec parameterReferenceAttribute="unnamed.kp_IL6" lowLimit="0.0" highLimit="0.0" currentValue="0.0" selected="false" />
            <parameterMappingSpec parameterReferenceAttribute="unnamed.kd_IL6" lowLimit="0.0" highLimit="0.0" currentValue="0.0" selected="false" />
            <parameterMappingSpec parameterReferenceAttribute="unnamed.ks_IGF" lowLimit="0.0" highLimit="0.0" currentValue="0.0" selected="false" />
            <parameterMappingSpec parameterReferenceAttribute="unnamed.ks_IL6" lowLimit="0.0" highLimit="0.0" currentValue="0.0" selected="false" />
            <parameterMappingSpec parameterReferenceAttribute="unnamed.k_mort" lowLimit="0.0" highLimit="10000.0" currentValue="0.1" selected="true" />
            <parameterMappingSpec parameterReferenceAttribute="unnamed.k_longevity" lowLimit="0.01372" highLimit="0.01372" currentValue="0.01372" selected="true" />
            <parameterMappingSpec parameterReferenceAttribute="unnamed.k_extra" lowLimit="2.5" highLimit="2.5" currentValue="2.5" selected="true" />
            <parameterMappingSpec parameterReferenceAttribute="_2nd_cohort_Low_IGF_Low_IL6.IL6_scs.initConc" lowLimit="0.0" highLimit="0.0" currentValue="0.0" selected="false" />
            <parameterMappingSpec parameterReferenceAttribute="_2nd_cohort_Low_IGF_Low_IL6.IGF1_scs.initConc" lowLimit="0.0" highLimit="0.0" currentValue="0.0" selected="false" />
            <parameterMappingSpec parameterReferenceAttribute="_2nd_cohort_Low_IGF_Low_IL6.Deceased_scs.initConc" lowLimit="0.0" highLimit="0.0" currentValue="0.0" selected="false" />
            <parameterMappingSpec parameterReferenceAttribute="_2nd_cohort_Low_IGF_Low_IL6.Mobility_Disability_scs.initConc" lowLimit="0.0" highLimit="0.0" currentValue="0.0" selected="false" />
            <parameterMappingSpec parameterReferenceAttribute="_2nd_cohort_Low_IGF_Low_IL6.Mobile_scs.initConc" lowLimit="0.0" highLimit="0.0" currentValue="0.0" selected="false" />
            <parameterMappingSpec parameterReferenceAttribute="_2nd_cohort_Low_IGF_Low_IL6.Blood_mapping.Size" lowLimit="5000.0" highLimit="500000.0" currentValue="50000.0" selected="false" />
          </parameterMappingSpecList>
          <referenceData numRows="4" numColumns="4">
            <dataColumnList>
              <dataColumn Name="t" weight="1.0" />
              <dataColumn Name="Deceased" weight="1.0" />
              <dataColumn Name="Mobility_Disability" weight="1.0" />
              <dataColumn Name="Mobile" weight="1.0" />
            </dataColumnList>
            <dataRowList>
              <dataRow>0.0 0.0 64.0 78.0</dataRow>
              <dataRow>12.0 4.0 80.0 58.0</dataRow>
              <dataRow>36.0 17.0 100.0 25.0</dataRow>
              <dataRow>60.0 37.0 96.0 9.0</dataRow>
            </dataRowList>
          </referenceData>
          <referenceDataMappingSpecList>
            <referenceDataMappingSpec referenceDataColumnName="t" referenceDataModelSymbol="t" />
            <referenceDataMappingSpec referenceDataColumnName="Deceased" referenceDataModelSymbol="Deceased" />
            <referenceDataMappingSpec referenceDataColumnName="Mobility_Disability" referenceDataModelSymbol="Mobility_Disability" />
            <referenceDataMappingSpec referenceDataColumnName="Mobile" referenceDataModelSymbol="Mobile" />
          </referenceDataMappingSpecList>
          <optimizationSolverSpec optimizationSolverType="Evolutionary Programming" NumOfRuns="25">
            <ListOfParameters>
              <Parameter Name="Number of Generations" Value="200.0" />
              <Parameter Name="Population Size" Value="20.0" />
              <Parameter Name="Random Number Generator" Value="1.0" />
              <Parameter Name="Seed" Value="0.0" />
            </ListOfParameters>
          </optimizationSolverSpec>
          <OptimizationResultSet>
            <bestOptRunResultSet>
              <ListOfParameters>
                <Parameter Name="k_loss" Value="10.556057243798001" />
                <Parameter Name="k_gain" Value="1.0E-8" />
                <Parameter Name="k_mort" Value="0.0014760928294104817" />
                <Parameter Name="k_longevity" Value="0.01372" />
                <Parameter Name="k_extra" Value="2.5" />
              </ListOfParameters>
              <objectiveFunction Value="4.679275587015767" />
              <ObjectiveFunctionEvaluations Value="4009" />
            </bestOptRunResultSet>
          </OptimizationResultSet>
        </ParameterEstimationTask>
      </AnalysisTaskList>
      <Version Name="2nd cohort Low IGF Low IL6" KeyValue="238845541" BranchId="230701817" Archived="0" Date="27-Jul-2022 21:23:24" FromVersionable="false">
        <Owner Name="aging_project" Identifier="205148987" />
        <GroupAccess Type="1" />
        <Annotation>(copied from  High IGF High IL6) (copied from High IGF Low IL6) (copied from Average Phenotypes) (copied from Molecular_mechanism) cloned from 'Molecular_mechanism' owned by user mblinov (copied from Phenotypes) cloned from 'Death_scales_2000_0.1' owned by user nathan_schaumburger cloned from 'Death_scales_2000_0.1' owned by user mblinov (copied from No_death_scales_2000_0.1) (copied from Molecular Only_scales_2000_0.1) (copied from Molecular Only_scales_1000_0.1) (copied from Molecular Only_scales_100_0.1) (copied from Molecular Only_scales_1000_0.1) cloned from 'Molecular Only' owned by user pallyjoel</Annotation>
      </Version>
      <MicroscopeMeasurement Name="fluor">
        <ConvolutionKernel Type="ProjectionZKernel" />
      </MicroscopeMeasurement>
    </SimulationSpec>
    <SimulationSpec Name="4th cohort Low IGF High IL6" Stochastic="false" UseConcentration="true" RuleBased="false" MassConservationModelReduction="false" InsufficientIterations="false" InsufficientMaxMolecules="false">
      <NetworkConstraints RbmMaxIteration="3" RbmMaxMoleculesPerSpecies="10" RbmSpeciesLimit="800" RbmReactionsLimit="2500" />
      <Annotation>(copied from Low IGF Low IL6) (copied from  High IGF High IL6) (copied from High IGF Low IL6) (copied from Average Phenotypes) (copied from Molecular_mechanism) cloned from 'Molecular_mechanism' owned by user mblinov (copied from Phenotypes) cloned from 'Death_scales_2000_0.1' owned by user nathan_schaumburger cloned from 'Death_scales_2000_0.1' owned by user mblinov (copied from No_death_scales_2000_0.1) (copied from Molecular Only_scales_2000_0.1) (copied from Molecular Only_scales_1000_0.1) (copied from Molecular Only_scales_100_0.1) (copied from Molecular Only_scales_1000_0.1) cloned from 'Molecular Only' owned by user pallyjoel</Annotation>
      <Geometry Name="non-spatial26797410" Dimension="0">
        <Extent X="10.0" Y="10.0" Z="10.0" />
        <Origin X="0.0" Y="0.0" Z="0.0" />
        <SubVolume Name="Compartment" Handle="0" Type="Compartmental" KeyValue="230120397" />
        <Version Name="non-spatial26797410" KeyValue="230120393" BranchId="230120394" Archived="0" Date="30-Mar-2022 23:04:03" FromVersionable="false">
          <Owner Name="aging_project" Identifier="205148987" />
          <GroupAccess Type="1" />
        </Version>
      </Geometry>
      <GeometryContext>
        <FeatureMapping Feature="Blood" GeometryClass="Compartment" SubVolume="Compartment" Size="50000.0">
          <BoundariesTypes Xm="Flux" Xp="Flux" Ym="Flux" Yp="Flux" Zm="Flux" Zp="Flux" />
        </FeatureMapping>
      </GeometryContext>
      <ReactionContext>
        <LocalizedCompoundSpec LocalizedCompoundRef="IL6" ForceConstant="false" WellMixed="false" ForceContinuous="false">
          <InitialConcentration>0.00623</InitialConcentration>
          <Diffusion>0.0</Diffusion>
        </LocalizedCompoundSpec>
        <LocalizedCompoundSpec LocalizedCompoundRef="IGF1" ForceConstant="false" WellMixed="false" ForceContinuous="false">
          <InitialConcentration>69.0</InitialConcentration>
          <Diffusion>0.0</Diffusion>
        </LocalizedCompoundSpec>
        <LocalizedCompoundSpec LocalizedCompoundRef="Deceased" ForceConstant="false" WellMixed="false" ForceContinuous="false">
          <InitialConcentration>0.0</InitialConcentration>
          <Diffusion>0.0</Diffusion>
        </LocalizedCompoundSpec>
        <LocalizedCompoundSpec LocalizedCompoundRef="Mobility_Disability" ForceConstant="false" WellMixed="false" ForceContinuous="false">
          <InitialConcentration>33.0</InitialConcentration>
          <Diffusion>0.0</Diffusion>
        </LocalizedCompoundSpec>
        <LocalizedCompoundSpec LocalizedCompoundRef="Mobile" ForceConstant="false" WellMixed="false" ForceContinuous="false">
          <InitialConcentration>17.0</InitialConcentration>
          <Diffusion>0.0</Diffusion>
        </LocalizedCompoundSpec>
        <ReactionSpec ReactionStepRef="prod_IGF1" ReactionMapping="included" />
        <ReactionSpec ReactionStepRef="deg_IL6" ReactionMapping="included" />
        <ReactionSpec ReactionStepRef="deg_IGF1" ReactionMapping="included" />
        <ReactionSpec ReactionStepRef="MD -&gt; M" ReactionMapping="included" />
        <ReactionSpec ReactionStepRef="M -&gt; MD" ReactionMapping="included" />
        <ReactionSpec ReactionStepRef="MD -&gt; D" ReactionMapping="included" />
        <ReactionSpec ReactionStepRef="prod_ILG6" ReactionMapping="included" />
        <ReactionSpec ReactionStepRef="M -&gt; D" ReactionMapping="included" />
      </ReactionContext>
      <MathDescription Name="Copy of Low IGF Low IL6_generated">
        <Constant Name="_F_">96485.3321</Constant>
        <Constant Name="_F_nmol_">9.64853321E-5</Constant>
        <Constant Name="_K_GHK_">1.0E-9</Constant>
        <Constant Name="_N_pmol_">6.02214179E11</Constant>
        <Constant Name="_PI_">3.141592653589793</Constant>
        <Constant Name="_R_">8314.46261815</Constant>
        <Constant Name="_T_">300.0</Constant>
        <Constant Name="Deceased_init_uM">0.0</Constant>
        <Constant Name="IGF1_init_uM">69.0</Constant>
        <Constant Name="IL6_init_uM">0.00623</Constant>
        <Constant Name="k_extra">2.5</Constant>
        <Constant Name="k_gain">0.0</Constant>
        <Constant Name="k_longevity">0.004</Constant>
        <Constant Name="k_loss">0.0</Constant>
        <Constant Name="K_millivolts_per_volt">1000.0</Constant>
        <Constant Name="k_mort">0.0</Constant>
        <Constant Name="kd_IGF">0.05</Constant>
        <Constant Name="kd_IL6">0.033</Constant>
        <Constant Name="KMOLE">0.001660538783162726</Constant>
        <Constant Name="kp_IGF1">20.0</Constant>
        <Constant Name="kp_IL6">8.0E-4</Constant>
        <Constant Name="ks_IGF">5.777278E-4</Constant>
        <Constant Name="ks_IL6">286266.8</Constant>
        <Constant Name="Mobile_init_uM">17.0</Constant>
        <Constant Name="Mobility_Disability_init_uM">33.0</Constant>
        <Constant Name="Size_Blood">50000.0</Constant>
        <VolumeVariable Name="Deceased" Domain="Compartment" />
        <VolumeVariable Name="IGF1" Domain="Compartment" />
        <VolumeVariable Name="IL6" Domain="Compartment" />
        <VolumeVariable Name="Mobile" Domain="Compartment" />
        <VolumeVariable Name="Mobility_Disability" Domain="Compartment" />
        <Function Name="J_deg_IGF1" Domain="Compartment">(kd_IGF * IGF1)</Function>
        <Function Name="J_deg_IL6" Domain="Compartment">(kd_IL6 * IL6)</Function>
        <Function Name="J_M____D" Domain="Compartment">((k_mort * (2.718281828459 ^ (k_longevity * t))) * Mobile)</Function>
        <Function Name="J_M____MD" Domain="Compartment">(k_loss * Mobile * IL6)</Function>
        <Function Name="J_MD____D" Domain="Compartment">(((k_extra * k_mort) * (2.718281828459 ^ (k_longevity * t))) * Mobility_Disability)</Function>
        <Function Name="J_MD____M" Domain="Compartment">(k_gain * Mobility_Disability * IGF1)</Function>
        <Function Name="J_prod_IGF1" Domain="Compartment">(kp_IGF1 / (1.0 + (ks_IL6 * (IL6 ^ 2.0))))</Function>
        <Function Name="J_prod_ILG6" Domain="Compartment">(kp_IL6 / (1.0 + (ks_IGF * (IGF1 ^ 2.0))))</Function>
        <CompartmentSubDomain Name="Compartment">
          <BoundaryType Boundary="Xm" Type="Value" />
          <BoundaryType Boundary="Xp" Type="Value" />
          <BoundaryType Boundary="Ym" Type="Value" />
          <BoundaryType Boundary="Yp" Type="Value" />
          <BoundaryType Boundary="Zm" Type="Value" />
          <BoundaryType Boundary="Zp" Type="Value" />
          <OdeEquation Name="IL6" SolutionType="Unknown">
            <Rate>( - J_deg_IL6 + J_prod_ILG6)</Rate>
            <Initial>IL6_init_uM</Initial>
          </OdeEquation>
          <OdeEquation Name="IGF1" SolutionType="Unknown">
            <Rate>(J_prod_IGF1 - J_deg_IGF1)</Rate>
            <Initial>IGF1_init_uM</Initial>
          </OdeEquation>
          <OdeEquation Name="Deceased" SolutionType="Unknown">
            <Rate>(J_MD____D + J_M____D)</Rate>
            <Initial>Deceased_init_uM</Initial>
          </OdeEquation>
          <OdeEquation Name="Mobility_Disability" SolutionType="Unknown">
            <Rate>( - J_MD____M + J_M____MD - J_MD____D)</Rate>
            <Initial>Mobility_Disability_init_uM</Initial>
          </OdeEquation>
          <OdeEquation Name="Mobile" SolutionType="Unknown">
            <Rate>(J_MD____M - J_M____MD - J_M____D)</Rate>
            <Initial>Mobile_init_uM</Initial>
          </OdeEquation>
        </CompartmentSubDomain>
        <Version Name="Copy of Low IGF Low IL6_generated" KeyValue="235245480" BranchId="230120399" Archived="0" Date="13-Jun-2022 15:21:40" FromVersionable="false">
          <Owner Name="aging_project" Identifier="205148987" />
          <GroupAccess Type="1" />
        </Version>
      </MathDescription>
      <OutputFunctions>
        <AnnotatedFunction Name="Frac_Mobile" ErrorString="" FunctionType="Nonspatial">(((Mobile / (Mobile + Mobility_Disability)) * ((Mobile + Mobility_Disability) &gt;= 1.0)) + (0.0 * ((Mobile + Mobility_Disability) &lt; 1.0)))</AnnotatedFunction>
        <AnnotatedFunction Name="Surviving" ErrorString="" FunctionType="Nonspatial">(Mobile + Mobility_Disability)</AnnotatedFunction>
      </OutputFunctions>
      <Simulation Name="Fitted 3/20/2022_3">
        <SolverTaskDescription TaskType="Unsteady" UseSymbolicJacobian="false" Solver="Combined Stiff Solver (IDA/CVODE)">
          <TimeBound StartTime="0.0" EndTime="1000.0" />
          <TimeStep DefaultTime="0.1" MinTime="1.0E-8" MaxTime="1.0" />
          <ErrorTolerance Absolut="1.0E-9" Relative="1.0E-9" />
          <OutputOptions KeepEvery="1" KeepAtMost="1000" />
          <NumberProcessors>1</NumberProcessors>
        </SolverTaskDescription>
        <MathOverrides>
          <Constant Name="IGF1_init_uM" ConstantArraySpec="1001">10.0 to 300.0, 10 values</Constant>
          <Constant Name="IL6_init_uM" ConstantArraySpec="1001">1.0E-4 to 0.01, 10 values</Constant>
        </MathOverrides>
        <Version Name="Fitted 3/20/2022_3" KeyValue="235245647" BranchId="230120421" Archived="0" Date="13-Jun-2022 15:21:41" FromVersionable="false">
          <Owner Name="aging_project" Identifier="205148987" />
          <GroupAccess Type="1" />
        </Version>
      </Simulation>
      <Simulation Name="Fitted 6/7     ">
        <SolverTaskDescription TaskType="Unsteady" UseSymbolicJacobian="false" Solver="Combined Stiff Solver (IDA/CVODE)">
          <TimeBound StartTime="0.0" EndTime="1000.0" />
          <TimeStep DefaultTime="0.1" MinTime="1.0E-8" MaxTime="1.0" />
          <ErrorTolerance Absolut="1.0E-9" Relative="1.0E-9" />
          <OutputOptions KeepEvery="1" KeepAtMost="1000" />
          <NumberProcessors>1</NumberProcessors>
        </SolverTaskDescription>
        <MathOverrides>
          <Constant Name="IGF1_init_uM" ConstantArraySpec="1001">10.0 to 300.0, 10 values</Constant>
          <Constant Name="IL6_init_uM" ConstantArraySpec="1001">1.0E-4 to 0.01, 10 values</Constant>
        </MathOverrides>
        <Version Name="Fitted 6/7     " KeyValue="235245649" BranchId="234799162" Archived="0" Date="13-Jun-2022 15:21:41" FromVersionable="false">
          <Owner Name="aging_project" Identifier="205148987" />
          <GroupAccess Type="1" />
        </Version>
      </Simulation>
      <Simulation Name="Fitted 6/15    Fixed k_longevity">
        <SolverTaskDescription TaskType="Unsteady" UseSymbolicJacobian="false" Solver="Combined Stiff Solver (IDA/CVODE)">
          <TimeBound StartTime="0.0" EndTime="1000.0" />
          <TimeStep DefaultTime="0.1" MinTime="1.0E-8" MaxTime="1.0" />
          <ErrorTolerance Absolut="1.0E-9" Relative="1.0E-9" />
          <OutputOptions KeepEvery="1" KeepAtMost="1000" />
          <NumberProcessors>1</NumberProcessors>
        </SolverTaskDescription>
        <MathOverrides>
          <Constant Name="IGF1_init_uM" ConstantArraySpec="1001">10.0 to 300.0, 10 values</Constant>
          <Constant Name="k_mort">0.003060969623901592</Constant>
          <Constant Name="IL6_init_uM" ConstantArraySpec="1001">1.0E-4 to 0.01, 10 values</Constant>
          <Constant Name="k_longevity">0.01372</Constant>
          <Constant Name="k_loss">2.607423067461949</Constant>
          <Constant Name="k_gain">1.0E-8</Constant>
        </MathOverrides>
        <Version Name="Fitted 6/15    Fixed k_longevity" KeyValue="235406397" BranchId="235406398" Archived="0" Date="15-Jun-2022 18:16:34" FromVersionable="false">
          <Owner Name="aging_project" Identifier="205148987" />
          <GroupAccess Type="1" />
          <ParentSimRef KeyValue="235405934" />
        </Version>
      </Simulation>
      <Simulation Name="Fitted 6/15 fixed k_mort_0">
        <SolverTaskDescription TaskType="Unsteady" UseSymbolicJacobian="false" Solver="Combined Stiff Solver (IDA/CVODE)">
          <TimeBound StartTime="0.0" EndTime="1000.0" />
          <TimeStep DefaultTime="0.1" MinTime="1.0E-8" MaxTime="1.0" />
          <ErrorTolerance Absolut="1.0E-9" Relative="1.0E-9" />
          <OutputOptions KeepEvery="1" KeepAtMost="1000" />
          <NumberProcessors>1</NumberProcessors>
        </SolverTaskDescription>
        <MathOverrides>
          <Constant Name="IGF1_init_uM" ConstantArraySpec="1001">10.0 to 300.0, 10 values</Constant>
          <Constant Name="k_mort">0.00171618035516</Constant>
          <Constant Name="IL6_init_uM" ConstantArraySpec="1001">1.0E-4 to 0.01, 10 values</Constant>
          <Constant Name="k_longevity">0.030096911698034478</Constant>
          <Constant Name="k_loss">2.626534328177392</Constant>
          <Constant Name="k_gain">1.0E-8</Constant>
        </MathOverrides>
        <Version Name="Fitted 6/15 fixed k_mort_0" KeyValue="244346798" BranchId="244346799" Archived="0" Date="04-Oct-2022 21:47:47" FromVersionable="false">
          <Owner Name="aging_project" Identifier="205148987" />
          <GroupAccess Type="1" />
          <ParentSimRef KeyValue="235406400" />
        </Version>
      </Simulation>
      <Simulation Name="Fitted 6/15 all">
        <SolverTaskDescription TaskType="Unsteady" UseSymbolicJacobian="false" Solver="Combined Stiff Solver (IDA/CVODE)">
          <TimeBound StartTime="0.0" EndTime="1000.0" />
          <TimeStep DefaultTime="0.1" MinTime="1.0E-8" MaxTime="1.0" />
          <ErrorTolerance Absolut="1.0E-9" Relative="1.0E-9" />
          <OutputOptions KeepEvery="1" KeepAtMost="1000" />
          <NumberProcessors>1</NumberProcessors>
        </SolverTaskDescription>
        <MathOverrides>
          <Constant Name="IGF1_init_uM" ConstantArraySpec="1001">10.0 to 300.0, 10 values</Constant>
          <Constant Name="k_mort">0.003504631045954118</Constant>
          <Constant Name="IL6_init_uM" ConstantArraySpec="1001">1.0E-4 to 0.01, 10 values</Constant>
          <Constant Name="k_longevity">0.009052426765750384</Constant>
          <Constant Name="k_loss">2.609057583720068</Constant>
          <Constant Name="k_gain">1.0E-8</Constant>
        </MathOverrides>
        <Version Name="Fitted 6/15 all" KeyValue="235406917" BranchId="235406918" Archived="0" Date="15-Jun-2022 18:22:39" FromVersionable="false">
          <Owner Name="aging_project" Identifier="205148987" />
          <GroupAccess Type="1" />
        </Version>
      </Simulation>
      <Simulation Name="Copy of Fitted 7/25 Fixed k_longevity Fig 5">
        <SolverTaskDescription TaskType="Unsteady" UseSymbolicJacobian="false" Solver="Combined Stiff Solver (IDA/CVODE)">
          <TimeBound StartTime="0.0" EndTime="400.0" />
          <TimeStep DefaultTime="0.1" MinTime="1.0E-8" MaxTime="1.0" />
          <ErrorTolerance Absolut="1.0E-9" Relative="1.0E-9" />
          <OutputOptions OutputTimeStep="1.0" />
          <NumberProcessors>1</NumberProcessors>
        </SolverTaskDescription>
        <MathOverrides>
          <Constant Name="IGF1_init_uM" ConstantArraySpec="1000">"12.0", "69.0", "74.3"</Constant>
          <Constant Name="k_mort">0.003060969623901592</Constant>
          <Constant Name="IL6_init_uM" ConstantArraySpec="1000">"0.01", "0.00623", "0.0037"</Constant>
          <Constant Name="k_longevity">0.01372</Constant>
          <Constant Name="k_loss">2.607423067461949</Constant>
          <Constant Name="k_gain">1.0E-8</Constant>
        </MathOverrides>
        <Version Name="Copy of Fitted 7/25 Fixed k_longevity Fig 5" KeyValue="238634737" BranchId="238634738" Archived="0" Date="25-Jul-2022 21:46:55" FromVersionable="false">
          <Owner Name="aging_project" Identifier="205148987" />
          <GroupAccess Type="1" />
        </Version>
      </Simulation>
      <AnalysisTaskList>
        <ParameterEstimationTask Name="DefaultTask">
          <parameterMappingSpecList>
            <parameterMappingSpec parameterReferenceAttribute="unnamed.k_loss" lowLimit="0.0" highLimit="10000.0" currentValue="0.1" selected="true" />
            <parameterMappingSpec parameterReferenceAttribute="unnamed.k_gain" lowLimit="0.0" highLimit="10000.0" currentValue="0.1" selected="true" />
            <parameterMappingSpec parameterReferenceAttribute="unnamed.kp_IGF1" lowLimit="0.4" highLimit="40.0" currentValue="4.0" selected="false" />
            <parameterMappingSpec parameterReferenceAttribute="unnamed.kd_IGF" lowLimit="1.0E-4" highLimit="0.01" currentValue="0.001" selected="false" />
            <parameterMappingSpec parameterReferenceAttribute="unnamed.kp_IL6" lowLimit="0.0" highLimit="0.0" currentValue="0.0" selected="false" />
            <parameterMappingSpec parameterReferenceAttribute="unnamed.kd_IL6" lowLimit="0.0" highLimit="0.0" currentValue="0.0" selected="false" />
            <parameterMappingSpec parameterReferenceAttribute="unnamed.ks_IGF" lowLimit="0.0" highLimit="0.0" currentValue="0.0" selected="false" />
            <parameterMappingSpec parameterReferenceAttribute="unnamed.ks_IL6" lowLimit="0.0" highLimit="0.0" currentValue="0.0" selected="false" />
            <parameterMappingSpec parameterReferenceAttribute="unnamed.k_mort" lowLimit="0.0" highLimit="10000.0" currentValue="0.1" selected="true" />
            <parameterMappingSpec parameterReferenceAttribute="unnamed.k_longevity" lowLimit="0.01372" highLimit="0.01372" currentValue="0.01372" selected="true" />
            <parameterMappingSpec parameterReferenceAttribute="unnamed.k_extra" lowLimit="2.5" highLimit="2.5" currentValue="2.5" selected="true" />
            <parameterMappingSpec parameterReferenceAttribute="_4th_cohort_Low_IGF_High_IL6.IL6_scs.initConc" lowLimit="0.0" highLimit="0.0" currentValue="0.0" selected="false" />
            <parameterMappingSpec parameterReferenceAttribute="_4th_cohort_Low_IGF_High_IL6.IGF1_scs.initConc" lowLimit="0.0" highLimit="0.0" currentValue="0.0" selected="false" />
            <parameterMappingSpec parameterReferenceAttribute="_4th_cohort_Low_IGF_High_IL6.Deceased_scs.initConc" lowLimit="0.0" highLimit="0.0" currentValue="0.0" selected="false" />
            <parameterMappingSpec parameterReferenceAttribute="_4th_cohort_Low_IGF_High_IL6.Mobility_Disability_scs.initConc" lowLimit="0.0" highLimit="0.0" currentValue="0.0" selected="false" />
            <parameterMappingSpec parameterReferenceAttribute="_4th_cohort_Low_IGF_High_IL6.Mobile_scs.initConc" lowLimit="0.0" highLimit="0.0" currentValue="0.0" selected="false" />
            <parameterMappingSpec parameterReferenceAttribute="_4th_cohort_Low_IGF_High_IL6.Blood_mapping.Size" lowLimit="5000.0" highLimit="500000.0" currentValue="50000.0" selected="false" />
          </parameterMappingSpecList>
          <referenceData numRows="4" numColumns="4">
            <dataColumnList>
              <dataColumn Name="t" weight="1.0" />
              <dataColumn Name="Deceased" weight="1.0" />
              <dataColumn Name="Mobility_Disability" weight="1.0" />
              <dataColumn Name="Mobile" weight="1.0" />
            </dataColumnList>
            <dataRowList>
              <dataRow>0.0 0.0 33.0 17.0</dataRow>
              <dataRow>12.0 5.0 32.0 13.0</dataRow>
              <dataRow>36.0 13.0 30.0 7.0</dataRow>
              <dataRow>60.0 23.0 24.0 3.0</dataRow>
            </dataRowList>
          </referenceData>
          <referenceDataMappingSpecList>
            <referenceDataMappingSpec referenceDataColumnName="t" referenceDataModelSymbol="t" />
            <referenceDataMappingSpec referenceDataColumnName="Deceased" referenceDataModelSymbol="Deceased" />
            <referenceDataMappingSpec referenceDataColumnName="Mobility_Disability" referenceDataModelSymbol="Mobility_Disability" />
            <referenceDataMappingSpec referenceDataColumnName="Mobile" referenceDataModelSymbol="Mobile" />
          </referenceDataMappingSpecList>
          <optimizationSolverSpec optimizationSolverType="Genetic Algorithm" NumOfRuns="25">
            <ListOfParameters>
              <Parameter Name="Number of Generations" Value="200.0" />
              <Parameter Name="Population Size" Value="20.0" />
              <Parameter Name="Random Number Generator" Value="1.0" />
              <Parameter Name="Seed" Value="0.0" />
            </ListOfParameters>
          </optimizationSolverSpec>
          <OptimizationResultSet>
            <bestOptRunResultSet>
              <ListOfParameters>
                <Parameter Name="k_loss" Value="2.609057583720068" />
                <Parameter Name="k_gain" Value="1.0E-8" />
                <Parameter Name="k_mort" Value="0.003504631045954118" />
                <Parameter Name="k_longevity" Value="0.009052426765750384" />
                <Parameter Name="k_extra" Value="2.5" />
              </ListOfParameters>
              <objectiveFunction Value="0.7575906277155444" />
              <ObjectiveFunctionEvaluations Value="4009" />
            </bestOptRunResultSet>
          </OptimizationResultSet>
        </ParameterEstimationTask>
      </AnalysisTaskList>
      <Version Name="4th cohort Low IGF High IL6" KeyValue="242016609" BranchId="230701836" Archived="0" Date="01-Sep-2022 21:28:51" FromVersionable="false">
        <Owner Name="aging_project" Identifier="205148987" />
        <GroupAccess Type="1" />
        <Annotation>(copied from Low IGF Low IL6) (copied from  High IGF High IL6) (copied from High IGF Low IL6) (copied from Average Phenotypes) (copied from Molecular_mechanism) cloned from 'Molecular_mechanism' owned by user mblinov (copied from Phenotypes) cloned from 'Death_scales_2000_0.1' owned by user nathan_schaumburger cloned from 'Death_scales_2000_0.1' owned by user mblinov (copied from No_death_scales_2000_0.1) (copied from Molecular Only_scales_2000_0.1) (copied from Molecular Only_scales_1000_0.1) (copied from Molecular Only_scales_100_0.1) (copied from Molecular Only_scales_1000_0.1) cloned from 'Molecular Only' owned by user pallyjoel</Annotation>
      </Version>
      <MicroscopeMeasurement Name="fluor">
        <ConvolutionKernel Type="ProjectionZKernel" />
      </MicroscopeMeasurement>
    </SimulationSpec>
    <Version Name="Aging_Phenotypes" KeyValue="245335415" BranchId="245335416" Archived="0" Date="18-Oct-2022 14:24:23" FromVersionable="false">
      <Owner Name="aging_project" Identifier="205148987" />
      <GroupAccess Type="1" />
      <Annotation>cloned from 'Aging_Study_High_IGF_Low_IL6' owned by user mblinov
cloned from 'Aging_Study_Quadrant1_2021_a_mortality_simplified_copy' owned by user nathan_schaumburger
cloned from 'Aging_Study_Quadrant1_2021_a_mortality_simplified' owned by user mblinov
cloned from '705' owned by user pallyjoel
cloned from '2012-06-08-SampleBistab' owned by user mblinov
cloned from '2012-05-17-SampleBistab' owned by user pallyjoel
cloned from '2012-05-01-bistab' owned by user mblinov
cloned from '2012-04-24-bistab' owned by user pallyjoel
cloned from '2012-04-05-bistab' owned by user mblinov</Annotation>
    </Version>
    <pathwayModel>
      <rdf:RDF xmlns:rdf="http://www.w3.org/1999/02/22-rdf-syntax-ns#" xmlns:bp="http://www.biopax.org/release/biopax-level3.owl#" version="3.0" />
    </pathwayModel>
    <relationshipModel>
      <RMNS version="3.0" />
    </relationshipModel>
    <vcmetadata>
      <rdf:RDF xmlns:rdf="http://www.w3.org/1999/02/22-rdf-syntax-ns#" />
      <nonrdfAnnotationList />
      <uriBindingList />
    </vcmetadata>
  </BioModel>
</vcml>
