# Supplementary material for: Leveraging public AI tools to explore systems biology resources in mathematical modeling
Source: NPJ Syst Biol Appl. 2025 Feb 4;11:15. doi: 10.1038/s41540-025-00496-z (PMC11799200; doi:10.1038/s41540-025-00496-z)
Supplement: Supplementary file 1 — Supplemental material [file 41540_2025_496_MOESM1_ESM.zip › Supplemental Material/Suppl14_model2_simplified.txt]

<?xml version='1.0' encoding='UTF-8' standalone='no'?>
<sbml xmlns="http://www.sbml.org/sbml/level3/version2/core" level="3" version="2">
  <notes>
    <body xmlns="http://www.w3.org/1999/xhtml">
     <p>Exported by VCell 7.5.0.42</p>
  </body>
  </notes>
  <model areaUnits="Unit_dm2" extentUnits="Unit_umol" id="BioModel1_Application0_unnamed" lengthUnits="Unit_dm" name="BioModel1_Application0_unnamed" substanceUnits="Unit_umol" timeUnits="Unit_s" volumeUnits="Unit_l">
    <listOfUnitDefinitions>
      <unitDefinition id="Unit_umol">
        <listOfUnits>
          <unit exponent="1" kind="mole" multiplier="1" scale="-6"/>
        </listOfUnits>
      </unitDefinition>
      <unitDefinition id="Unit_l">
        <listOfUnits>
          <unit exponent="1" kind="litre" multiplier="1" scale="0"/>
        </listOfUnits>
      </unitDefinition>
      <unitDefinition id="Unit_dm2">
        <listOfUnits>
          <unit exponent="2" kind="metre" multiplier="1" scale="-1"/>
        </listOfUnits>
      </unitDefinition>
      <unitDefinition id="Unit_dm">
        <listOfUnits>
          <unit exponent="1" kind="metre" multiplier="1" scale="-1"/>
        </listOfUnits>
      </unitDefinition>
      <unitDefinition id="Unit_s">
        <listOfUnits>
          <unit exponent="1" kind="second" multiplier="1" scale="0"/>
        </listOfUnits>
      </unitDefinition>
      <unitDefinition id="Unit_l_s_1_umol_1">
        <listOfUnits>
          <unit exponent="1" kind="litre" multiplier="1" scale="0"/>
          <unit exponent="-1" kind="second" multiplier="1" scale="0"/>
          <unit exponent="-1" kind="mole" multiplier="1" scale="-6"/>
        </listOfUnits>
      </unitDefinition>
      <unitDefinition id="Unit_s_1">
        <listOfUnits>
          <unit exponent="-1" kind="second" multiplier="1" scale="0"/>
        </listOfUnits>
      </unitDefinition>
      <unitDefinition id="Unit_dm2_s_1_umol_1">
        <listOfUnits>
          <unit exponent="2" kind="metre" multiplier="1" scale="-1"/>
          <unit exponent="-1" kind="second" multiplier="1" scale="0"/>
          <unit exponent="-1" kind="mole" multiplier="1" scale="-6"/>
        </listOfUnits>
      </unitDefinition>
      <unitDefinition id="Unit_K">
        <listOfUnits>
          <unit exponent="1" kind="kelvin" multiplier="1" scale="0"/>
        </listOfUnits>
      </unitDefinition>
      <unitDefinition id="Unit__1">
        <listOfUnits>
          <unit exponent="1" kind="dimensionless" multiplier="1" scale="0"/>
        </listOfUnits>
      </unitDefinition>
      <unitDefinition id="Unit_C_mol_1">
        <listOfUnits>
          <unit exponent="1" kind="coulomb" multiplier="1" scale="0"/>
          <unit exponent="-1" kind="mole" multiplier="1" scale="0"/>
        </listOfUnits>
      </unitDefinition>
      <unitDefinition id="Unit_C_nmol_1">
        <listOfUnits>
          <unit exponent="1" kind="coulomb" multiplier="1" scale="0"/>
          <unit exponent="-1" kind="mole" multiplier="1" scale="-9"/>
        </listOfUnits>
      </unitDefinition>
      <unitDefinition id="Unit_molecules_pmol_1">
        <listOfUnits>
          <unit exponent="1" kind="item" multiplier="1" scale="0"/>
          <unit exponent="-1" kind="mole" multiplier="1" scale="-12"/>
        </listOfUnits>
      </unitDefinition>
      <unitDefinition id="Unit__1000000000">
        <listOfUnits>
          <unit exponent="1" kind="dimensionless" multiplier="1000000000" scale="0"/>
        </listOfUnits>
      </unitDefinition>
      <unitDefinition id="Unit_mV_C_K_1_mol_1">
        <listOfUnits>
          <unit exponent="1" kind="volt" multiplier="1" scale="-3"/>
          <unit exponent="1" kind="coulomb" multiplier="1" scale="0"/>
          <unit exponent="-1" kind="kelvin" multiplier="1" scale="0"/>
          <unit exponent="-1" kind="mole" multiplier="1" scale="0"/>
        </listOfUnits>
      </unitDefinition>
      <unitDefinition id="Unit_mV_V_1">
        <listOfUnits>
          <unit exponent="1" kind="dimensionless" multiplier="1" scale="0"/>
        </listOfUnits>
      </unitDefinition>
      <unitDefinition id="Unit_uM_um3_molecules_1">
        <listOfUnits>
          <unit exponent="1" kind="mole" multiplier="1" scale="-6"/>
          <unit exponent="-1" kind="litre" multiplier="1" scale="0"/>
          <unit exponent="3" kind="metre" multiplier="1" scale="-6"/>
          <unit exponent="-1" kind="item" multiplier="1" scale="0"/>
        </listOfUnits>
      </unitDefinition>
      <unitDefinition id="Unit_pA_dm_2">
        <listOfUnits>
          <unit exponent="1" kind="ampere" multiplier="1" scale="-12"/>
          <unit exponent="-2" kind="metre" multiplier="1" scale="-1"/>
        </listOfUnits>
      </unitDefinition>
    </listOfUnitDefinitions>
    <listOfCompartments>
      <compartment constant="true" id="cytosol" name="cytosol" size="5E-11" spatialDimensions="3" units="Unit_l"/>
      <compartment constant="true" id="extracellular" name="extracellular" size="5E-11" spatialDimensions="3" units="Unit_l"/>
      <compartment constant="true" id="membrane" name="membrane" size="6.563000000000001E-7" spatialDimensions="2"/>
    </listOfCompartments>
    <listOfSpecies>
      <species boundaryCondition="false" compartment="cytosol" constant="false" hasOnlySubstanceUnits="false" id="EGF" initialConcentration="10" name="EGF" substanceUnits="Unit_umol"/>
      <species boundaryCondition="false" compartment="membrane" constant="false" hasOnlySubstanceUnits="false" id="EGFR" name="EGFR" substanceUnits="Unit_umol"/>
      <species boundaryCondition="false" compartment="extracellular" constant="false" hasOnlySubstanceUnits="false" id="Grb2" initialConcentration="10" name="Grb2" substanceUnits="Unit_umol"/>
      <species boundaryCondition="false" compartment="membrane" constant="false" hasOnlySubstanceUnits="false" id="Ra" initialConcentration="0" name="Ra" substanceUnits="Unit_umol"/>
      <species boundaryCondition="false" compartment="membrane" constant="false" hasOnlySubstanceUnits="false" id="D" initialConcentration="0" name="D" substanceUnits="Unit_umol"/>
      <species boundaryCondition="false" compartment="membrane" constant="false" hasOnlySubstanceUnits="false" id="DpG" initialConcentration="0" name="DpG" substanceUnits="Unit_umol"/>
      <species boundaryCondition="false" compartment="membrane" constant="false" hasOnlySubstanceUnits="false" id="Dp" initialConcentration="0" name="Dp" substanceUnits="Unit_umol"/>
    </listOfSpecies>
    <listOfInitialAssignments>
      <initialAssignment symbol="EGFR">
        <math xmlns="http://www.w3.org/1998/Math/MathML">        
          <apply>
            <times/>
            <cn> 0.00001 </cn>
            <cn> 200 </cn>
            <ci> KMOLE </ci>
          </apply>
        </math>
            </initialAssignment>
    </listOfInitialAssignments>
    <listOfRules>
      <assignmentRule variable="Kf_r1">
        <math xmlns="http://www.w3.org/1998/Math/MathML">        
          <apply>
            <times/>
            <cn> 100000 </cn>
            <apply>
              <times/>
              <cn> 1 </cn>
              <apply>
                <divide/>
                <cn> 1 </cn>
                <ci> KMOLE </ci>
              </apply>
            </apply>
          </apply>
        </math>
            </assignmentRule>
    </listOfRules>
    <listOfReactions>
      <reaction compartment="membrane" id="r0" name="r0" reversible="true">
        <listOfReactants>
          <speciesReference constant="true" id="r0_EGFr" species="EGF" stoichiometry="1"/>
          <speciesReference constant="true" id="r0_EGFRr" species="EGFR" stoichiometry="1"/>
        </listOfReactants>
        <listOfProducts>
          <speciesReference constant="true" id="r0_Rap" species="Ra" stoichiometry="1"/>
        </listOfProducts>
        <kineticLaw>
          <math xmlns="http://www.w3.org/1998/Math/MathML">          
            <apply>
              <times/>
              <apply>
                <minus/>
                <apply>
                  <plus/>
                  <apply>
                    <minus/>
                    <apply>
                      <times/>
                      <ci> EGF </ci>
                      <ci> EGFR </ci>
                      <ci> Kf_r0 </ci>
                    </apply>
                  </apply>
                  <apply>
                    <times/>
                    <ci> Kr_r0 </ci>
                    <ci> Ra </ci>
                  </apply>
                </apply>
              </apply>
              <ci> membrane </ci>
            </apply>
          </math>
               
        </kineticLaw>
      </reaction>
      <reaction compartment="membrane" id="r1" name="r1" reversible="true">
        <listOfReactants>
          <speciesReference constant="true" id="r1_Rar" species="Ra" stoichiometry="2"/>
        </listOfReactants>
        <listOfProducts>
          <speciesReference constant="true" id="r1_Dp" species="D" stoichiometry="1"/>
        </listOfProducts>
        <kineticLaw>
          <math xmlns="http://www.w3.org/1998/Math/MathML">          
            <apply>
              <times/>
              <apply>
                <minus/>
                <apply>
                  <plus/>
                  <apply>
                    <times/>
                    <ci> D </ci>
                    <ci> Kr_r1 </ci>
                  </apply>
                  <apply>
                    <minus/>
                    <apply>
                      <times/>
                      <ci> Kf_r1 </ci>
                      <apply>
                        <power/>
                        <ci> Ra </ci>
                        <cn> 2 </cn>
                      </apply>
                    </apply>
                  </apply>
                </apply>
              </apply>
              <ci> membrane </ci>
            </apply>
          </math>
                  <listOfLocalParameters>
            <localParameter id="I" units="Unit_pA_dm_2" value="0"/>
            <localParameter id="netValence" units="Unit__1" value="1"/>
          </listOfLocalParameters>
        </kineticLaw>
      </reaction>
      <reaction compartment="membrane" id="r2" name="r2" reversible="true">
        <listOfReactants>
          <speciesReference constant="true" id="r2_Grb2r" species="Grb2" stoichiometry="1"/>
          <speciesReference constant="true" id="r2_Dpr" species="Dp" stoichiometry="1"/>
        </listOfReactants>
        <listOfProducts>
          <speciesReference constant="true" id="r2_DpGp" species="DpG" stoichiometry="1"/>
        </listOfProducts>
        <kineticLaw>
          <math xmlns="http://www.w3.org/1998/Math/MathML">          
            <apply>
              <times/>
              <apply>
                <minus/>
                <apply>
                  <plus/>
                  <apply>
                    <minus/>
                    <apply>
                      <times/>
                      <ci> Dp </ci>
                      <ci> Grb2 </ci>
                      <ci> Kf_r2 </ci>
                    </apply>
                  </apply>
                  <apply>
                    <times/>
                    <ci> DpG </ci>
                    <ci> Kr_r2 </ci>
                  </apply>
                </apply>
              </apply>
              <ci> membrane </ci>
            </apply>
          </math>
                
        </kineticLaw>
      </reaction>
      <reaction compartment="membrane" id="r3" name="r3" reversible="true">
        <listOfReactants>
          <speciesReference constant="true" id="r3_Dr" species="D" stoichiometry="1"/>
        </listOfReactants>
        <listOfProducts>
          <speciesReference constant="true" id="r3_Dpp" species="Dp" stoichiometry="1"/>
        </listOfProducts>
        <kineticLaw>
          <math xmlns="http://www.w3.org/1998/Math/MathML">          
            <apply>
              <times/>
              <apply>
                <plus/>
                <apply>
                  <times/>
                  <ci> D </ci>
                  <ci> Kf_r3 </ci>
                </apply>
                <apply>
                  <minus/>
                  <apply>
                    <times/>
                    <ci> Dp </ci>
                    <ci> Kr_r3 </ci>
                  </apply>
                </apply>
              </apply>
              <ci> membrane </ci>
            </apply>
          </math>
               
        </kineticLaw>
      </reaction>
    </listOfReactions>
  </model>
</sbml>
